# Supplementary material for: Transcriptome of the floral transition in Rosa chinensis ‘Old Blush’
Source: BMC Genomics. 2017 Feb 23;18:199. doi: 10.1186/s12864-017-3584-y (PMC5322666; doi:10.1186/s12864-017-3584-y)
Supplement: Additional file 7: — Differentially expressed genes in each comparison. (XLSX 890 kb) [file 12864_2017_3584_MOESM7_ESM.xlsx]

## Sheet: Additional file 2-1.xls
Supplemental Data Set S1	The list of DEGs in compared VM verse TM stages
gene_id	Gene Length	VM_YYF1	VM_YYF2	VM_YYF3	TM_YYF1	TM_YYF2	FDR	PValue	log2（TM/VM）	Up/Down	NR GI	NR ID	NR Score	NR Evalue	NR Description	NT GI	NT ID	NT Score	NT Evalue	NT Description	KO ID	KO Name	KO Description	Http Link	Swissprot ID	Swissprot Score	Swissprot Evalue	Swissprot Description	PFAM ID	PFAM description	Gene Ontology Biological Pathway	BP Description	Gene Ontology Molecular Function	MF Description	Gene Ontology Cellular Component	CC Description	KOG ID	KOG Description
c10775_g1	797	0	0	0	23	7	0.00306632	1.89e-05	9.94398	up	110816079	YP_684410.1	273	1.07e-25	NADH dehydrogenase subunit 1 [Oltmannsiellopsis viridis]>gi|86450290|gb|ABC96369.1| NADH dehydrogenase subunit 1 (mitochondrion) [Oltmannsiellopsis viridis]	356461537	JN835456.1	794	0	Frankliniella occidentalis mitochondrion, complete genome	K03878	ND1	NADH-ubiquinone oxidoreductase chain 1	http://www.genome.jp/dbget-bin/www_bget?ko:K03878	B0FWD8	401	1.14e-44	NADH-ubiquinone oxidoreductase chain 1 OS=Aedes aegypti GN=mt:ND1 PE=3 SV=1	PF00146	NADH dehydrogenase	GO:0055114	oxidation-reduction process	--	--	GO:0016020	membrane	KOG4770	NADH dehydrogenase subunit 1
c10851_g1	843	0	0	6	29	23	0.00845672	7.2e-05	3.57794	up	375267568	CCD28234.1	1129	2.06e-153	Ribosomal protein L7a, partial [Plasmopara viticola]	375267567	HE582160.1	831	0	Plasmopara viticola partial mRNA for Ribosomal protein L7a, isolate SC, clone PVS0556	K02936	RP-L7Ae, RPL7A	large subunit ribosomal protein L7Ae	http://www.genome.jp/dbget-bin/www_bget?ko:K02936	Q2TBQ5	898	1.43e-119	60S ribosomal protein L7a OS=Bos taurus GN=RPL7A PE=2 SV=3	--	--	--	--	--	--	--	--	KOG3166	60S ribosomal protein L7A
c11749_g1	246	12	21	21	50	55	0.0318859	0.000394477	1.18704	up	470107716	XP_004290188.1	121	9.55e-07	PREDICTED: uncharacterized protein LOC101313078 [Fragaria vesca subsp. vesca]	--	--	--	--	--	--	--	--	--	--	--	--	--	--	--	--	--	--	--	--	--	--	--
c12060_g1	1270	0	0	0	11	15	0.00334656	2.09e-05	8.96578	up	--	--	--	--	--	--	--	--	--	--	--	--	--	--	Q8NC51	179	6.55e-13	Plasminogen activator inhibitor 1 RNA-binding protein OS=Homo sapiens GN=SERBP1 PE=1 SV=2	PF00879	Defensin propeptide	GO:0006952	defense response	--	--	--	--	KOG2945	Predicted RNA-binding protein
c12365_g1	776	0	0	0	19	7	0.00627275	4.88e-05	10.0293	up	470124686	XP_004298341.1	697	7.93e-107	PREDICTED: uncharacterized protein At1g04910-like [Fragaria vesca subsp. vesca]	470124685	XM_004298293.1	333	2.11e-172	PREDICTED: Fragaria vesca subsp. vesca uncharacterized LOC101300532 (LOC101300532), mRNA	--	--	--	--	Q8W486	160	4.18e-11	Uncharacterized protein At1g04910 OS=Arabidopsis thaliana GN=At1g04910 PE=2 SV=1	PF13405	EF-hand domain	--	--	GO:0005509	calcium ion binding	--	--	--	--
c12467_g1	1279	351	239	281	161	148	0.000109548	2.98e-07	-1.03357	up	470139812	XP_004305640.1	1338	0	PREDICTED: momilactone A synthase-like [Fragaria vesca subsp. vesca]	470139811	XM_004305592.1	590	0	PREDICTED: Fragaria vesca subsp. vesca momilactone A synthase-like (LOC101295443), mRNA	--	--	--	--	Q94KL7	952	2.73e-125	Secoisolariciresinol dehydrogenase (Fragment) OS=Forsythia intermedia PE=1 SV=1	PF02737//PF00106//PF03435//PF01073//PF01370	3-hydroxyacyl-CoA dehydrogenase, NAD binding domain//short chain dehydrogenase//Saccharopine dehydrogenase//3-beta hydroxysteroid dehydrogenase/isomerase family//NAD dependent epimerase/dehydratase family	GO:0006694//GO:0006554//GO:0006568//GO:0008209//GO:0055114//GO:0008207//GO:0006631//GO:0006574//GO:0018874//GO:0044237//GO:0006633//GO:0006550//GO:0006552//GO:0008152//GO:0008210	steroid biosynthetic process//lysine catabolic process//tryptophan metabolic process//androgen metabolic process//oxidation-reduction process//C21-steroid hormone metabolic process//fatty acid metabolic process//valine catabolic process//benzoate metabolic process//cellular metabolic process//fatty acid biosynthetic process//isoleucine catabolic process//leucine catabolic process//metabolic proce…	GO:0016491//GO:0003824//GO:0003854//GO:0003857//GO:0016616//GO:0050662	oxidoreductase activity//catalytic activity//3-beta-hydroxy-delta5-steroid dehydrogenase activity//3-hydroxyacyl-CoA dehydrogenase activity//oxidoreductase activity, acting on the CH-OH group of donors, NAD or NADP as acceptor//coenzyme binding	--	--	KOG0725	Reductases with broad range of substrate specificities
c12754_g1	1427	0	0	0	16	14	0.000557723	2.18e-06	9.03617	up	595823697	XP_007205112.1	1142	2.99e-149	hypothetical protein PRUPE_ppa004772mg [Prunus persica]>gi|462400754|gb|EMJ06311.1| hypothetical protein PRUPE_ppa004772mg [Prunus persica]	--	--	--	--	--	K13356	FAR	fatty acyl-CoA reductase	http://www.genome.jp/dbget-bin/www_bget?ko:K13356	Q93ZB9	802	3.74e-99	Fatty acyl-CoA reductase 3 OS=Arabidopsis thaliana GN=FAR3 PE=2 SV=1	PF02719//PF00106//PF01118//PF01370//PF01073	Polysaccharide biosynthesis protein//short chain dehydrogenase//Semialdehyde dehydrogenase, NAD binding domain//NAD dependent epimerase/dehydratase family//3-beta hydroxysteroid dehydrogenase/isomerase family	GO:0008207//GO:0008210//GO:0008209//GO:0008152//GO:0055114//GO:0006694//GO:0009058//GO:0044237	C21-steroid hormone metabolic process//estrogen metabolic process//androgen metabolic process//metabolic process//oxidation-reduction process//steroid biosynthetic process//biosynthetic process//cellular metabolic process	GO:0050662//GO:0003854//GO:0051287//GO:0016616//GO:0003824//GO:0016620//GO:0016491	coenzyme binding//3-beta-hydroxy-delta5-steroid dehydrogenase activity//NAD binding//oxidoreductase activity, acting on the CH-OH group of donors, NAD or NADP as acceptor//catalytic activity//oxidoreductase activity, acting on the aldehyde or oxo group of donors, NAD or NADP as acceptor//oxidoreductase activity	--	--	KOG1221	Acyl-CoA reductase
c13381_g1	1702	603	478	583	445	363	0.0203172	0.000217034	-0.58872	up	470131167	XP_004301469.1	1620	0	PREDICTED: vinorine synthase-like [Fragaria vesca subsp. vesca]	470131166	XM_004301421.1	621	0	PREDICTED: Fragaria vesca subsp. vesca vinorine synthase-like (LOC101299970), mRNA	--	--	--	--	Q70PR7	532	1.9e-59	Vinorine synthase OS=Rauvolfia serpentina GN=ACT PE=1 SV=2	PF02458//PF00367	Transferase family//phosphotransferase system, EIIB	GO:0008643	carbohydrate transport	GO:0016747//GO:0008982	transferase activity, transferring acyl groups other than amino-acyl groups//protein-N(PI)-phosphohistidine-sugar phosphotransferase activity	GO:0009357	protein-N(PI)-phosphohistidine-sugar phosphotransferase complex	--	--
c1340_g1	479	0	0	0	14	9	0.0073738	6.05e-05	10.7731	up	326516226	BAJ88136.1	119	1.24e-06	predicted protein [Hordeum vulgare subsp. vulgare]>gi|669029505|emb|CDM83728.1| unnamed protein product [Triticum aestivum]	--	--	--	--	--	K02903	RP-L28e, RPL28	large subunit ribosomal protein L28e	http://www.genome.jp/dbget-bin/www_bget?ko:K02903	Q962T2	317	1.24e-35	60S ribosomal protein L28 OS=Spodoptera frugiperda GN=RpL28 PE=2 SV=1	--	--	--	--	--	--	--	--	KOG3412	60S ribosomal protein L28
c13681_g1	602	46	15	19	7	3	0.0308436	0.000378395	-2.57061	up	--	--	--	--	--	--	--	--	--	--	--	--	--	--	--	--	--	--	--	--	--	--	--	--	--	--	--	--
c13904_g1	885	0	0	0	20	18	1.92e-05	3.94e-08	10.1357	up	300122354	CBK22926.2	235	1.83e-21	unnamed protein product [Blastocystis hominis]	--	--	--	--	--	K09250	CNBP	cellular nucleic acid-binding protein	http://www.genome.jp/dbget-bin/www_bget?ko:K09250	Q8T8R1	377	1.41e-42	CCHC-type zinc finger protein CG3800 OS=Drosophila melanogaster GN=CG3800 PE=1 SV=1	PF00098//PF00020//PF00087	Zinc knuckle//TNFR/NGFR cysteine-rich region//Snake toxin	--	--	GO:0008270//GO:0003676//GO:0005515	zinc ion binding//nucleic acid binding//protein binding	GO:0005576	extracellular region	KOG4400	E3 ubiquitin ligase interacting with arginine methyltransferase
c14009_g1	766	0	0	0	9	19	0.00344869	2.19e-05	10.0362	up	--	--	--	--	--	--	--	--	--	--	--	--	--	--	--	--	--	--	PF06008//PF02993//PF05818	Laminin Domain I//Minor capsid protein VI//Enterobacterial TraT complement resistance protein	GO:0030155//GO:0030334//GO:0045995//GO:0046999//GO:0007165	regulation of cell adhesion//regulation of cell migration//regulation of embryonic development//regulation of conjugation//signal transduction	GO:0005102	receptor binding	GO:0019028//GO:0005606//GO:0019867	viral capsid//laminin-1 complex//outer membrane	--	--
c14387_g1	509	178	134	134	264	281	0.028412	0.00034103	0.734149	up	645252317	XP_008232067.1	126	2.76e-07	PREDICTED: putative glycine-rich cell wall structural protein 1 [Prunus mume]	--	--	--	--	--	--	--	--	--	--	--	--	--	PF05336	Domain of unknown function (DUF718)	GO:0019299	rhamnose metabolic process	GO:0016857	racemase and epimerase activity, acting on carbohydrates and derivatives	GO:0005737	cytoplasm	--	--
c14805_g1	1605	0	0	0	15	13	0.000942888	4.29e-06	8.62571	up	470113270	XP_004292847.1	2359	0	PREDICTED: carotenoid cleavage dioxygenase 8, chloroplastic-like [Fragaria vesca subsp. vesca]	470113269	XM_004292799.1	1122	0	PREDICTED: Fragaria vesca subsp. vesca carotenoid cleavage dioxygenase 8, chloroplastic-like (LOC101301466), mRNA	K17913	CCD8	carlactone synthase / all-trans-10'-apo-beta-carotenal 13,14-cleaving dioxygenase	http://www.genome.jp/dbget-bin/www_bget?ko:K17913	Q8LIY8	1971	0	Carotenoid cleavage dioxygenase 8 homolog B, chloroplastic OS=Oryza sativa subsp. japonica GN=CCD8B PE=1 SV=1	--	--	--	--	--	--	--	--	--	--
c15001_g1	698	0	0	0	27	21	2.43e-07	2.79e-10	10.9476	up	195609234	ACG26447.1	595	1.14e-74	60S ribosomal protein L13a-2 [Zea mays]	573887128	XM_006631283.1	48	5.1e-14	PREDICTED: Lepisosteus oculatus 60S ribosomal protein L13a-like (LOC102692750), mRNA	K02872	RP-L13Ae, RPL13A	large subunit ribosomal protein L13Ae	http://www.genome.jp/dbget-bin/www_bget?ko:K02872	Q8MUR4	765	4.76e-101	60S ribosomal protein L13a OS=Choristoneura parallela GN=RpL13A PE=2 SV=1	PF00572	Ribosomal protein L13	GO:0042254//GO:0006412	ribosome biogenesis//translation	GO:0003735	structural constituent of ribosome	GO:0005840	ribosome	KOG3204	60S ribosomal protein L13a
c15004_g1	1270	29	50	48	134	79	0.0418314	0.000565802	1.15891	up	470111038	XP_004291760.1	1503	0	PREDICTED: glucan endo-1,3-beta-glucosidase-like [Fragaria vesca subsp. vesca]	470122431	XM_004297197.1	828	0	PREDICTED: Fragaria vesca subsp. vesca glucan endo-1,3-beta-glucosidase-like (LOC101313207), mRNA	--	--	--	--	P52407	985	6.04e-129	Glucan endo-1,3-beta-glucosidase, basic vacuolar isoform OS=Hevea brasiliensis GN=HGN1 PE=1 SV=2	PF00332	Glycosyl hydrolases family 17	GO:0005975	carbohydrate metabolic process	GO:0004553	hydrolase activity, hydrolyzing O-glycosyl compounds	--	--	--	--
c1529_g1	535	0	0	0	13	17	0.000702594	2.92e-06	10.9106	up	8131699	BAA96366.1	638	8.42e-83	cytoplasmic ribosomal protein S13 [Panax ginseng]	346713192	AK386278.1	153	1.65e-72	Bombyx mori mRNA, clone: fprW01M12	K02953	RP-S13e, RPS13	small subunit ribosomal protein S13e	http://www.genome.jp/dbget-bin/www_bget?ko:K02953	Q962R6	719	9.43e-96	40S ribosomal protein S13 OS=Spodoptera frugiperda GN=RpS13 PE=2 SV=3	PF00312//PF00292//PF08069	Ribosomal protein S15//'Paired box' domain//Ribosomal S13/S15 N-terminal domain	GO:0006412//GO:0042254//GO:0006355	translation//ribosome biogenesis//regulation of transcription, DNA-templated	GO:0003677//GO:0003735	DNA binding//structural constituent of ribosome	GO:0005622//GO:0005840	intracellular//ribosome	KOG0400	40S ribosomal protein S13
c15316_g1	961	2515	724	1042	446	548	0.0036469	2.43e-05	-1.65545	up	470116632	XP_004294482.1	457	5.73e-54	PREDICTED: calcium-binding protein PBP1-like [Fragaria vesca subsp. vesca]	470116631	XM_004294434.1	381	0	PREDICTED: Fragaria vesca subsp. vesca calcium-binding protein PBP1-like (LOC101314444), mRNA	--	--	--	--	Q9LSQ6	305	2.7e-32	Calcium-binding protein PBP1 OS=Arabidopsis thaliana GN=PBP1 PE=1 SV=1	PF13405//PF13202//PF00036	EF-hand domain//EF hand//EF hand	--	--	GO:0005509	calcium ion binding	--	--	KOG0028	Ca2+-binding protein (centrin/caltractin), EF-Hand superfamily protein
c15342_g1	787	0	0	8	51	18	0.0305378	0.000372484	3.52814	up	386800456	YP_006280979.1	544	9.58e-66	cox3 gene product (mitochondrion) [Helicosporidium sp. ex Simulium jonesi]>gi|253807628|gb|ACT36206.1| cytochrome oxidase subunit 3 (mitochondrion) [Helicosporidium sp. ex Simulium jonesi]	356461537	JN835456.1	746	0	Frankliniella occidentalis mitochondrion, complete genome	K02262	COX3	cytochrome c oxidase subunit 3	http://www.genome.jp/dbget-bin/www_bget?ko:K02262	P12702	558	9.61e-69	Cytochrome c oxidase subunit 3 OS=Paracentrotus lividus GN=COIII PE=3 SV=1	--	--	--	--	--	--	--	--	KOG4664	Cytochrome oxidase subunit III and related proteins
c15375_g1	679	602.84	720.8	702.22	1420.35	1419.95	7.5e-05	1.97e-07	0.926445	up	595967237	XP_007217260.1	1171	4.74e-161	hypothetical protein PRUPE_ppa010015mg [Prunus persica]>gi|556367|gb|AAA50310.1| light-harvesting chlorophyll a/b-binding protein [Prunus persica]>gi|462413410|gb|EMJ18459.1| hypothetical protein PRUPE_ppa010015mg [Prunus persica]	596109521	XM_007221434.1	455	0	Prunus persica hypothetical protein (PRUPE_ppa010066mg) mRNA, complete cds	K08912	LHCB1	light-harvesting complex II chlorophyll a/b binding protein 1	http://www.genome.jp/dbget-bin/www_bget?ko:K08912	P07369	1122	1.78e-154	Chlorophyll a-b binding protein 3C, chloroplastic OS=Solanum lycopersicum GN=CAB3C PE=3 SV=1	--	--	GO:0009765	photosynthesis, light harvesting	--	--	GO:0016020//GO:0009507	membrane//chloroplast	--	--
c15408_g1	587	0	0	0	12	13	0.0037002	2.5e-05	10.4147	up	544211515	XP_005536157.1	775	9.2e-102	40S ribosomal protein S4 [Cyanidioschyzon merolae strain 10D]>gi|449016469|dbj|BAM79871.1| 40S ribosomal protein S4 [Cyanidioschyzon merolae strain 10D]	645001075	XM_001599883.3	219	3.72e-109	PREDICTED: Nasonia vitripennis 40S ribosomal protein S4 (LOC100115802), mRNA	K02987	RP-S4e, RPS4	small subunit ribosomal protein S4e	http://www.genome.jp/dbget-bin/www_bget?ko:K02987	Q4GXU6	927	2.2e-125	40S ribosomal protein S4 OS=Carabus granulatus GN=RpS4 PE=2 SV=1	PF01479	S4 domain	--	--	GO:0003723	RNA binding	--	--	KOG0378	40S ribosomal protein S4
c15522_g1	1417	133	98	64	216	278	0.00627275	4.88e-05	1.22035	up	470122902	XP_004297477.1	1715	0	PREDICTED: galactinol synthase 1-like [Fragaria vesca subsp. vesca]	470122901	XM_004297429.1	961	0	PREDICTED: Fragaria vesca subsp. vesca galactinol synthase 1-like (LOC101306715), mRNA	--	--	--	--	Q9XGN4	1415	0	Galactinol synthase 1 OS=Ajuga reptans GN=GOLS1 PE=1 SV=1	PF01501//PF11051	Glycosyl transferase family 8//Mannosyltransferase putative	GO:0006486	protein glycosylation	GO:0016757	transferase activity, transferring glycosyl groups	--	--	KOG1950	Glycosyl transferase, family 8 - glycogenin
c15639_g1	1468	209	147	68	38	52	0.00888091	7.69e-05	-1.7526	up	470103876	XP_004288353.1	1101	2.62e-176	PREDICTED: galactinol synthase 2-like [Fragaria vesca subsp. vesca]	470103875	XM_004288305.1	661	0	PREDICTED: Fragaria vesca subsp. vesca galactinol synthase 2-like (LOC101294210), mRNA	--	--	--	--	C7G304	962	7.74e-150	Galactinol synthase 2 OS=Solanum lycopersicum GN=GOLS2 PE=2 SV=1	PF01501	Glycosyl transferase family 8	--	--	GO:0016757	transferase activity, transferring glycosyl groups	--	--	KOG1950	Glycosyl transferase, family 8 - glycogenin
c16312_g1	747	0	0	0	31	27	1.71e-09	1.21e-12	11.0835	up	645227516	XP_008220558.1	976	1.21e-131	PREDICTED: 40S ribosomal protein S3-2 [Prunus mume]	328683379	FN796459.1	239	3.65e-120	Plecoglossus altivelis mRNA for ribosomal protein S3 (rps3 gene)	K02985	RP-S3e, RPS3	small subunit ribosomal protein S3e	http://www.genome.jp/dbget-bin/www_bget?ko:K02985	P62909	1079	7.89e-148	40S ribosomal protein S3 OS=Rattus norvegicus GN=Rps3 PE=1 SV=1	PF00189//PF07650	Ribosomal protein S3, C-terminal domain//KH domain	GO:0042254//GO:0006412	ribosome biogenesis//translation	GO:0003735//GO:0003723	structural constituent of ribosome//RNA binding	GO:0005840	ribosome	KOG3181	40S ribosomal protein S3
c16497_g1	662	0	0	0	14	15	0.000733509	3.08e-06	10.3498	up	326508668	BAJ95856.1	642	6.82e-82	predicted protein [Hordeum vulgare subsp. vulgare]	545861065	XM_005669297.1	100	5.98e-43	PREDICTED: Sus scrofa 60S ribosomal protein L15-like (LOC100620439), transcript variant X3, mRNA	K02877	RP-L15e, RPL15	large subunit ribosomal protein L15e	http://www.genome.jp/dbget-bin/www_bget?ko:K02877	P30736	782	6.12e-104	60S ribosomal protein L15 OS=Chironomus tentans GN=RpL15 PE=3 SV=3	PF00827	Ribosomal L15	GO:0006412//GO:0042254	translation//ribosome biogenesis	GO:0003735	structural constituent of ribosome	GO:0005840	ribosome	KOG1678	60s ribosomal protein L15
c16773_g1	1075	81	78	130	289	160	0.0196127	0.000206635	1.06187	up	470127651	XP_004299781.1	1378	0	PREDICTED: serine carboxypeptidase-like 18-like [Fragaria vesca subsp. vesca]	470127650	XM_004299733.1	373	0	PREDICTED: Fragaria vesca subsp. vesca serine carboxypeptidase-like 18-like (LOC101310608), mRNA	K16296	SCPL-I	serine carboxypeptidase-like clade I	http://www.genome.jp/dbget-bin/www_bget?ko:K16296	Q9CAU1	772	6.88e-97	Serine carboxypeptidase-like 3 OS=Arabidopsis thaliana GN=SCPL3 PE=2 SV=1	PF00450	Serine carboxypeptidase	GO:0006508	proteolysis	GO:0004185	serine-type carboxypeptidase activity	--	--	KOG1282	Serine carboxypeptidases (lysosomal cathepsin A)
c17095_g1	1307	82	83	114	188	176	0.0376372	0.000491681	0.859938	up	470134433	XP_004303057.1	267	1.09e-24	PREDICTED: peptidyl-prolyl cis-trans isomerase FKBP16-4, chloroplastic-like [Fragaria vesca subsp. vesca]	470134432	XM_004303009.1	153	4.18e-72	PREDICTED: Fragaria vesca subsp. vesca peptidyl-prolyl cis-trans isomerase FKBP16-4, chloroplastic-like (LOC101315065), mRNA	--	--	--	--	Q9SR70	259	2.89e-24	Peptidyl-prolyl cis-trans isomerase FKBP16-4, chloroplastic OS=Arabidopsis thaliana GN=FKBP16-4 PE=1 SV=1	PF00254	FKBP-type peptidyl-prolyl cis-trans isomerase	GO:0006457	protein folding	--	--	--	--	--	--
c17190_g1	625	0	0	0	8	22	0.0029859	1.83e-05	10.5793	up	--	--	--	--	--	--	--	--	--	--	--	--	--	--	--	--	--	--	--	--	--	--	--	--	--	--	--	--
c17295_g1	952	0	0	0	8	22	0.0029859	1.83e-05	9.72281	up	326501384	BAK02481.1	251	2.04e-22	predicted protein [Hordeum vulgare subsp. vulgare]	620954131	XM_001513210.3	38	2.55e-08	PREDICTED: Ornithorhynchus anatinus chymotrypsinogen 2-like (LOC100082597), mRNA	--	--	--	--	Q00871	373	1.64e-40	Chymotrypsin BI OS=Litopenaeus vannamei PE=1 SV=1	PF00464//PF00089	Serine hydroxymethyltransferase//Trypsin	GO:0006544//GO:0006508//GO:0006563	glycine metabolic process//proteolysis//L-serine metabolic process	GO:0004252//GO:0004372	serine-type endopeptidase activity//glycine hydroxymethyltransferase activity	--	--	KOG3627	Trypsin
c17348_g1	1020	20	20	43	145	123	2.77e-07	3.34e-10	2.13881	up	470122539	XP_004297298.1	1148	2.38e-156	PREDICTED: ribonuclease 3-like [Fragaria vesca subsp. vesca]	470122538	XM_004297250.1	613	0	PREDICTED: Fragaria vesca subsp. vesca ribonuclease 3-like (LOC101303991), mRNA	K01166	E3.1.27.1	ribonuclease T2	http://www.genome.jp/dbget-bin/www_bget?ko:K01166	P42815	847	1.27e-111	Ribonuclease 3 OS=Arabidopsis thaliana GN=RNS3 PE=2 SV=1	PF00445	Ribonuclease T2 family	--	--	GO:0033897//GO:0003723	ribonuclease T2 activity//RNA binding	--	--	--	--
c17698_g1	1817	1472	770	1412	692	780	0.0318859	0.000394699	-0.844382	up	470106124	XP_004289425.1	1869	0	PREDICTED: probable protein phosphatase 2C 49-like [Fragaria vesca subsp. vesca]	470106123	XM_004289377.1	1040	0	PREDICTED: Fragaria vesca subsp. vesca probable protein phosphatase 2C 49-like (LOC101295865), mRNA	K14803	PTC2_3	protein phosphatase 2C homolog 2/3	http://www.genome.jp/dbget-bin/www_bget?ko:K14803	Q3EAF9	1163	7.76e-153	Probable protein phosphatase 2C 49 OS=Arabidopsis thaliana GN=At3g62260 PE=2 SV=1	PF00481//PF07228	Protein phosphatase 2C//Stage II sporulation protein E (SpoIIE)	--	--	GO:0003824	catalytic activity	--	--	KOG0698	Serine/threonine protein phosphatase
c17898_g1	1170	0	0	0	10	13	0.00854795	7.35e-05	8.92184	up	697180895	XP_009599430.1	292	4e-29	PREDICTED: cytochrome b5-like [Nicotiana tomentosiformis]	--	--	--	--	--	--	--	--	--	Q9V4N3	429	1.48e-49	Cytochrome b5 OS=Drosophila melanogaster GN=Cyt-b5 PE=2 SV=1	PF00173	Cytochrome b5-like Heme/Steroid binding domain	--	--	GO:0020037	heme binding	--	--	KOG0537	Cytochrome b5
c17963_g1	504	0	0	3	32	13	0.00231148	1.31e-05	4.31488	up	635367612	CCI44221.1	203	2.58e-18	unnamed protein product [Albugo candida]	49532905	AB180444.1	97	2.09e-41	Plutella xylostella mRNA for 60S acidic ribosomal protein P2, complete cds	K02943	RP-LP2, RPLP2	large subunit ribosomal protein LP2	http://www.genome.jp/dbget-bin/www_bget?ko:K02943	P05389	236	8.46e-24	60S acidic ribosomal protein P2 OS=Drosophila melanogaster GN=RpLP2 PE=1 SV=1	PF00428	60s Acidic ribosomal protein	GO:0042254//GO:0006414	ribosome biogenesis//translational elongation	GO:0003735	structural constituent of ribosome	GO:0005622//GO:0005840	intracellular//ribosome	KOG3449	60S acidic ribosomal protein P2
c18252_g1	757	0	0	0	13	7	0.0244456	0.000279161	9.49185	up	302766820	XP_002966830.1	231	1.28e-20	hypothetical protein SELMODRAFT_144283 [Selaginella moellendorffii]>gi|300164821|gb|EFJ31429.1| hypothetical protein SELMODRAFT_144283 [Selaginella moellendorffii]	501416243	KC609534.1	78	1.17e-30	Scaptomyza apicata voucher 10003 glutathione S-transferase D1 (GstD1) gene, complete cds	K00799	GST, gst	glutathione S-transferase	http://www.genome.jp/dbget-bin/www_bget?ko:K00799	Q93113	641	6.35e-82	Glutathione S-transferase 1, isoform D OS=Anopheles gambiae GN=GstD1 PE=1 SV=1	PF13417//PF13409//PF09281//PF02798	Glutathione S-transferase, N-terminal domain//Glutathione S-transferase, N-terminal domain//Taq polymerase, exonuclease//Glutathione S-transferase, N-terminal domain	GO:0006281//GO:0006260	DNA repair//DNA replication	GO:0005515//GO:0001882//GO:0003887	protein binding//nucleoside binding//DNA-directed DNA polymerase activity	GO:0042575	DNA polymerase complex	KOG0867	Glutathione S-transferase
c18660_g1	1097	55	71	61	177	136	0.000654441	2.71e-06	1.172	up	595912458	XP_007214446.1	1698	0	hypothetical protein PRUPE_ppa024725mg [Prunus persica]>gi|462410311|gb|EMJ15645.1| hypothetical protein PRUPE_ppa024725mg [Prunus persica]	470118957	XR_184369.1	894	0	PREDICTED: Fragaria vesca subsp. vesca cellulose synthase A catalytic subunit 8 [UDP-forming]-like (LOC101313783), misc_RNA	K10999	CESA	cellulose synthase A	http://www.genome.jp/dbget-bin/www_bget?ko:K10999	Q8LPK5	1574	0	Cellulose synthase A catalytic subunit 8 [UDP-forming] OS=Arabidopsis thaliana GN=CESA8 PE=1 SV=1	PF03552	Cellulose synthase	GO:0005982//GO:0030244//GO:0006011//GO:0005985	starch metabolic process//cellulose biosynthetic process//UDP-glucose metabolic process//sucrose metabolic process	GO:0016760	cellulose synthase (UDP-forming) activity	GO:0016020	membrane	--	--
c18750_g1	908	892	270	447	152	240	0.0118516	0.000111039	-1.52442	up	595860870	XP_007211228.1	256	5.11e-25	hypothetical protein PRUPE_ppa014022mg [Prunus persica]>gi|462406963|gb|EMJ12427.1| hypothetical protein PRUPE_ppa014022mg [Prunus persica]	--	--	--	--	--	--	--	--	--	--	--	--	--	--	--	--	--	--	--	--	--	--	--
c18863_g1	423	749	278	458	154	257	0.0156993	0.000157635	-1.37218	up	470117325	XP_004294809.1	292	2.07e-30	PREDICTED: ethylene-responsive transcription factor ERF109-like [Fragaria vesca subsp. vesca]	470117326	XM_004294762.1	204	5.71e-101	PREDICTED: Fragaria vesca subsp. vesca ethylene-responsive transcription factor ERF109-like (LOC101295986), mRNA	--	--	--	--	--	--	--	--	PF10152//PF02058	Predicted coiled-coil domain-containing protein (DUF2360)//Guanylin precursor	--	--	GO:0008047	enzyme activator activity	GO:0071203	WASH complex	--	--
c18904_g1	988	11	8	15	0	0	0.00655339	5.17e-05	-9.31439	up	645262438	XP_008236761.1	1094	4.34e-145	PREDICTED: TMV resistance protein N-like [Prunus mume]	73658517	AM075219.1	306	2.78e-157	Rosa hybrid cultivar partial brp11 gene for putative TIR-NBS-LRR resistance protein	--	--	--	--	Q40392	597	1.21e-67	TMV resistance protein N OS=Nicotiana glutinosa GN=N PE=1 SV=1	PF00004//PF01637//PF00931//PF01582//PF13676	ATPase family associated with various cellular activities (AAA)//Archaeal ATPase//NB-ARC domain//TIR domain//TIR domain	GO:0007165	signal transduction	GO:0005524//GO:0005515//GO:0043531	ATP binding//protein binding//ADP binding	--	--	--	--
c19043_g2	979	155	172	171	328	289	0.0116798	0.00010819	0.741016	up	470126275	XP_004299115.1	548	1.26e-64	PREDICTED: cysteine synthase-like [Fragaria vesca subsp. vesca]	470126274	XM_004299067.1	273	6.08e-139	PREDICTED: Fragaria vesca subsp. vesca cysteine synthase-like (LOC101304383), mRNA	K01738	cysK	cysteine synthase A	http://www.genome.jp/dbget-bin/www_bget?ko:K01738	O81154	483	7.44e-56	Cysteine synthase OS=Solanum tuberosum PE=2 SV=1	--	--	--	--	--	--	--	--	KOG1252	Cystathionine beta-synthase and related enzymes
c19333_g1	1701	165	84	97	36	30	7.85e-06	1.43e-08	-1.91948	up	470126392	XP_004299172.1	1752	0	PREDICTED: vignain-like [Fragaria vesca subsp. vesca]	470126391	XM_004299124.1	962	0	PREDICTED: Fragaria vesca subsp. vesca vignain-like (LOC101296956), mRNA	K16292	CEP, CYSEP	KDEL-tailed cysteine endopeptidase	http://www.genome.jp/dbget-bin/www_bget?ko:K16292	P12412	1456	0	Vignain OS=Vigna mungo PE=1 SV=1	PF00112//PF03051	Papain family cysteine protease//Peptidase C1-like family	GO:0006508	proteolysis	GO:0004197//GO:0008234	cysteine-type endopeptidase activity//cysteine-type peptidase activity	--	--	KOG1543	Cysteine proteinase Cathepsin L
c19732_g1	437	250	229	212	154	114	0.000873599	3.83e-06	-0.959509	up	--	--	--	--	--	470126780	XM_004299313.1	151	1.72e-71	PREDICTED: Fragaria vesca subsp. vesca gibberellin-regulated protein 6-like (LOC101305468), mRNA	--	--	--	--	--	--	--	--	--	--	--	--	--	--	--	--	--	--
c19769_g1	846	0	0	0	15	6	0.0272491	0.000322935	9.32193	up	545709854	XP_005707236.1	458	5.56e-53	elongation factor EF-1 beta subunit [Galdieria sulphuraria]>gi|452823708|gb|EME30716.1| elongation factor EF-1 beta subunit [Galdieria sulphuraria]	45454235	AY543685.1	97	3.6e-41	Balanus glandula translation elongation factor mRNA, partial cds	K03232	EEF1B	elongation factor 1-beta	http://www.genome.jp/dbget-bin/www_bget?ko:K03232	P29522	652	5.64e-83	Elongation factor 1-beta' OS=Bombyx mori PE=1 SV=2	PF05481//PF00736//PF00241//PF05209//PF03522	Mycobacterium 19 kDa lipoprotein antigen//EF-1 guanine nucleotide exchange domain//Cofilin/tropomyosin-type actin-binding protein//Septum formation inhibitor MinC, N-terminal domain//K-Cl Co-transporter type 1 (KCC1)	GO:0006414//GO:0006811//GO:0006810//GO:0051302//GO:0006448	translational elongation//ion transport//transport//regulation of cell division//regulation of translational elongation	GO:0003779//GO:0003746//GO:0005215	actin binding//translation elongation factor activity//transporter activity	GO:0005622//GO:0005840//GO:0005853//GO:0016020	intracellular//ribosome//eukaryotic translation elongation factor 1 complex//membrane	KOG1668	Elongation factor 1 beta/delta chain
c19814_g1	981	424	692	580	1189	1274	0.0040894	2.81e-05	0.980318	up	470124264	XP_004298136.1	359	7.59e-39	PREDICTED: phylloplanin-like [Fragaria vesca subsp. vesca]	470124263	XM_004298088.1	213	1.38e-105	PREDICTED: Fragaria vesca subsp. vesca phylloplanin-like (LOC101294755), mRNA	--	--	--	--	--	--	--	--	PF03503	Chlamydia cysteine-rich outer membrane protein 3	--	--	GO:0005201	extracellular matrix structural constituent	GO:0005578	proteinaceous extracellular matrix	--	--
c19843_g1	1808	0	0	0	23	15	2.48e-05	5.17e-08	8.84549	up	--	--	--	--	--	--	--	--	--	--	K16548	OAZ1	ornithine decarboxylase antizyme 1	http://www.genome.jp/dbget-bin/www_bget?ko:K16548	P55814	301	2.21e-29	Ornithine decarboxylase antizyme 1 OS=Xenopus laevis GN=oaz1 PE=2 SV=2	PF00876	Innexin	--	--	--	--	GO:0005921	gap junction	--	--
c19920_g1	3238	321	233	262	497	414	0.0363202	0.000470155	0.612422	up	470106411	XP_004289566.1	4217	0	PREDICTED: sucrose synthase 6-like [Fragaria vesca subsp. vesca]	470106410	XM_004289518.1	2120	0	PREDICTED: Fragaria vesca subsp. vesca sucrose synthase 6-like (LOC101299138), mRNA	K00695	E2.4.1.13	sucrose synthase	http://www.genome.jp/dbget-bin/www_bget?ko:K00695	Q7XNX6	3238	0	Sucrose synthase 7 OS=Oryza sativa subsp. japonica GN=SUS7 PE=2 SV=2	PF00862//PF12634//PF00534	Sucrose synthase//Inheritance of peroxisomes protein 1//Glycosyl transferases group 1	GO:0045033//GO:0005985//GO:0009058	peroxisome inheritance//sucrose metabolic process//biosynthetic process	--	--	GO:0005780	extrinsic component of intraperoxisomal membrane	KOG0853	Glycosyltransferase
c19924_g1	700	0	0	5	36	57	5.76e-07	7.33e-10	4.70142	up	357480173	XP_003610372.1	141	5.66e-09	Temperature-induced lipocalin [Medicago truncatula]>gi|77744863|gb|ABB02385.1| temperature-induced lipocalin' [Medicago truncatula]>gi|355511427|gb|AES92569.1| temperature-induced lipocalin [Medicago truncatula]>gi|388501464|gb|AFK38798.1| unknown [Medicago truncatula]	--	--	--	--	--	K03098	APOD	apolipoprotein D and lipocalin family protein	http://www.genome.jp/dbget-bin/www_bget?ko:K03098	P05090	203	7.34e-18	Apolipoprotein D OS=Homo sapiens GN=APOD PE=1 SV=1	PF03973	Triabin	GO:0030682	evasion or tolerance of host defense response	--	--	--	--	--	--
c19935_g1	1013	202	132	156	95	88	0.00634434	4.99e-05	-0.96031	up	470128633	XP_004300241.1	996	1.37e-133	PREDICTED: abscisic acid receptor PYR1-like [Fragaria vesca subsp. vesca]	326367314	JF268669.1	409	0	Fragaria x ananassa abscisic acid receptor PYR1 (PYR1) mRNA, complete cds	K14496	PYL	abscisic acid receptor PYR/PYL family	http://www.genome.jp/dbget-bin/www_bget?ko:K14496	O49686	719	1.12e-92	Abscisic acid receptor PYR1 OS=Arabidopsis thaliana GN=PYR1 PE=1 SV=1	PF00407	Pathogenesis-related protein Bet v I family	GO:0006952//GO:0009607	defense response//response to biotic stimulus	--	--	--	--	--	--
c19975_g1	1231	81	103	103	251	194	0.000821054	3.54e-06	1.0667	up	470107906	XP_004290279.1	1560	0	PREDICTED: putative fructokinase-5-like [Fragaria vesca subsp. vesca]	470107905	XM_004290231.1	886	0	PREDICTED: Fragaria vesca subsp. vesca putative fructokinase-5-like (LOC101291585), mRNA	K00847	E2.7.1.4, scrK	fructokinase	http://www.genome.jp/dbget-bin/www_bget?ko:K00847	O82616	1354	0	Probable fructokinase-5 OS=Arabidopsis thaliana GN=At4g10260 PE=2 SV=1	--	--	--	--	--	--	--	--	KOG2855	Ribokinase
c20162_g1	827	0	0	5	22	19	0.0251717	0.000292348	3.49731	up	326512164	BAJ96063.1	980	2.01e-131	predicted protein [Hordeum vulgare subsp. vulgare]	70909646	AM049010.1	320	3.81e-165	Meladema coriacea partial mRNA for ribosomal protein L8e (rpL8e gene)	K02938	RP-L8e, RPL8	large subunit ribosomal protein L8e	http://www.genome.jp/dbget-bin/www_bget?ko:K02938	Q95V39	1151	4.08e-158	60S ribosomal protein L8 OS=Spodoptera frugiperda GN=RpL8 PE=2 SV=1	PF00181//PF03947	Ribosomal Proteins L2, RNA binding domain//Ribosomal Proteins L2, C-terminal domain	GO:0042254//GO:0006412	ribosome biogenesis//translation	GO:0003735	structural constituent of ribosome	GO:0005622//GO:0005840	intracellular//ribosome	KOG2309	60s ribosomal protein L2/L8
c20284_g2	640	1277	1170	945	1894	1907	0.0341968	0.000433438	0.607902	up	116793607	ABK26807.1	305	1.58e-32	unknown [Picea sitchensis]	470136183	XM_004303829.1	236	1.44e-118	PREDICTED: Fragaria vesca subsp. vesca chlorophyll a-b binding protein, chloroplastic-like (LOC101309852), mRNA	K08912	LHCB1	light-harvesting complex II chlorophyll a/b binding protein 1	http://www.genome.jp/dbget-bin/www_bget?ko:K08912	P10707	299	1.64e-32	Chlorophyll a-b binding protein 1D (Fragment) OS=Solanum lycopersicum GN=CAB1D PE=3 SV=1	PF00181//PF10143	Ribosomal Proteins L2, RNA binding domain//2,3-bisphosphoglycerate-independent phosphoglycerate mutase	GO:0006412//GO:0042254	translation//ribosome biogenesis	GO:0003824//GO:0046872//GO:0003735	catalytic activity//metal ion binding//structural constituent of ribosome	GO:0005840//GO:0005622	ribosome//intracellular	--	--
c20302_g1	659	0	0	0	10	13	0.00854795	7.35e-05	10.0362	up	53801490	AAU93947.1	313	7.23e-34	thioredoxin H [Helicosporidium sp. ex Simulium jonesi]	--	--	--	--	--	K03671	trxA	thioredoxin 1	http://www.genome.jp/dbget-bin/www_bget?ko:K03671	Q6XHI1	353	1.41e-40	Thioredoxin-2 OS=Drosophila yakuba GN=Trx-2 PE=3 SV=1	PF00085//PF00578//PF01323//PF08534	Thioredoxin//AhpC/TSA family//DSBA-like thioredoxin domain//Redoxin	GO:0006118//GO:0055114//GO:0045454	electron transport//oxidation-reduction process//cell redox homeostasis	GO:0016491//GO:0016209//GO:0015035	oxidoreductase activity//antioxidant activity//protein disulfide oxidoreductase activity	--	--	KOG0907	Thioredoxin
c20369_g1	2980	2203	1144	2066	1212	1139	0.0478821	0.000697464	-0.701113	up	470114355	XP_004293381.1	1834	0	PREDICTED: scarecrow-like protein 13-like [Fragaria vesca subsp. vesca]	470114354	XM_004293333.1	1055	0	PREDICTED: Fragaria vesca subsp. vesca scarecrow-like protein 13-like (LOC101295310), mRNA	--	--	--	--	Q9M0M5	906	1.63e-108	Scarecrow-like protein 13 OS=Arabidopsis thaliana GN=SCL13 PE=2 SV=2	--	--	--	--	--	--	--	--	--	--
c20372_g1	1654	0	0	0	14	12	0.00231148	1.31e-05	8.47168	up	470110138	XP_004291344.1	2096	0	PREDICTED: proline-rich receptor-like protein kinase PERK14-like [Fragaria vesca subsp. vesca]	470110137	XM_004291296.1	1015	0	PREDICTED: Fragaria vesca subsp. vesca proline-rich receptor-like protein kinase PERK14-like (LOC101301932), mRNA	--	--	--	--	O65530	659	6.05e-75	Proline-rich receptor-like protein kinase PERK14 OS=Arabidopsis thaliana GN=PERK14 PE=2 SV=1	PF00069//PF07714	Protein kinase domain//Protein tyrosine kinase	GO:0006468	protein phosphorylation	GO:0005524//GO:0004672	ATP binding//protein kinase activity	--	--	--	--
c20673_g1	863	2736	1663	1988	1786	1154	0.0288441	0.000348766	-0.680579	up	470125314	XP_004298648.1	327	8.03e-35	PREDICTED: 14 kDa proline-rich protein DC2.15-like [Fragaria vesca subsp. vesca]	470125313	XM_004298600.1	437	0	PREDICTED: Fragaria vesca subsp. vesca 14 kDa proline-rich protein DC2.15-like (LOC101311189), mRNA	--	--	--	--	P14009	222	1.2e-20	14 kDa proline-rich protein DC2.15 OS=Daucus carota PE=2 SV=1	--	--	--	--	--	--	--	--	--	--
c20691_g1	486	0	0	0	14	12	0.00231148	1.32e-05	10.9256	up	697190038	XP_009604077.1	398	6.2e-47	PREDICTED: 60S ribosomal protein L26-1-like [Nicotiana tomentosiformis]	49532901	AB180442.1	140	2.51e-65	Plutella xylostella mRNA for Ribosomal protein L26, complete cds	K02898	RP-L26e, RPL26	large subunit ribosomal protein L26e	http://www.genome.jp/dbget-bin/www_bget?ko:K02898	Q95WA0	482	2.46e-60	60S ribosomal protein L26 OS=Littorina littorea GN=RPL26 PE=2 SV=1	--	--	--	--	--	--	--	--	KOG3401	60S ribosomal protein L26
c20698_g1	1035	0	0	0	14	8	0.0111483	0.000102282	9.02237	up	470103720	XP_004288278.1	1403	0	PREDICTED: NADPH-dependent 1-acyldihydroxyacetone phosphate reductase-like [Fragaria vesca subsp. vesca]	470103719	XM_004288230.1	760	0	PREDICTED: Fragaria vesca subsp. vesca NADPH-dependent 1-acyldihydroxyacetone phosphate reductase-like (LOC101296036), mRNA	--	--	--	--	Q09851	277	1.38e-26	NADPH-dependent 1-acyldihydroxyacetone phosphate reductase OS=Schizosaccharomyces pombe (strain 972 / ATCC 24843) GN=ayr1 PE=3 SV=2	PF00106//PF04060//PF00095	short chain dehydrogenase//Putative Fe-S cluster//WAP-type (Whey Acidic Protein) 'four-disulfide core'	GO:0008152	metabolic process	GO:0051536//GO:0030414//GO:0016491	iron-sulfur cluster binding//peptidase inhibitor activity//oxidoreductase activity	GO:0005576	extracellular region	KOG1209	1-Acyl dihydroxyacetone phosphate reductase and related dehydrogenases
c20833_g1	504	347	384	266	711	570	0.00816552	6.9e-05	0.774329	up	567876569	XP_006430874.1	177	4.8e-15	hypothetical protein CICLE_v10013788mg [Citrus clementina]>gi|557532931|gb|ESR44114.1| hypothetical protein CICLE_v10013788mg [Citrus clementina]>gi|641839959|gb|KDO58882.1| hypothetical protein CISIN_1g047340mg [Citrus sinensis]	470136799	XM_004304123.1	103	9.64e-45	PREDICTED: Fragaria vesca subsp. vesca uncharacterized LOC101301890 (LOC101301890), mRNA	--	--	--	--	--	--	--	--	PF08085	Entericidin EcnA/B family	GO:0009636	response to toxic substance	--	--	GO:0016020	membrane	--	--
c20849_g1	1371	0	0	0	12	9	0.0145093	0.000141087	8.49185	up	470147756	XP_004309446.1	1485	0	PREDICTED: polygalacturonase inhibitor-like [Fragaria vesca subsp. vesca]	470147755	XM_004309398.1	838	0	PREDICTED: Fragaria vesca subsp. vesca polygalacturonase inhibitor-like (LOC101298763), mRNA	--	--	--	--	Q05091	1179	2.93e-158	Polygalacturonase inhibitor OS=Pyrus communis GN=PGIP PE=1 SV=1	PF00560	Leucine Rich Repeat	--	--	GO:0005515	protein binding	--	--	--	--
c20879_g1	787	244	149	128	112	70	0.0220464	0.000245527	-1.08383	up	470101695	XP_004287305.1	498	6.56e-61	PREDICTED: polygalacturonase-like [Fragaria vesca subsp. vesca]	470101694	XM_004287257.1	365	0	PREDICTED: Fragaria vesca subsp. vesca polygalacturonase-like (LOC101292625), mRNA	--	--	--	--	Q1G3V9	136	3.62e-09	EPIDERMAL PATTERNING FACTOR-like protein 8 OS=Arabidopsis thaliana GN=EPFL8 PE=1 SV=1	--	--	--	--	--	--	--	--	--	--
c21003_g1	751	314	140	191	71	30	6.9e-07	9.15e-10	-2.25261	up	470142510	XP_004306948.1	404	1.03e-46	PREDICTED: 14 kDa proline-rich protein DC2.15-like [Fragaria vesca subsp. vesca]	470142509	XM_004306900.1	281	1.65e-143	PREDICTED: Fragaria vesca subsp. vesca 14 kDa proline-rich protein DC2.15-like (LOC101303363), mRNA	--	--	--	--	P14009	255	1.61e-25	14 kDa proline-rich protein DC2.15 OS=Daucus carota PE=2 SV=1	--	--	--	--	--	--	--	--	--	--
c21050_g1	958	175	185	227	349	378	0.0243601	0.000277754	0.766371	up	470148579	XP_004309834.1	1043	8.87e-141	PREDICTED: chitinase 4-like isoform 1 [Fragaria vesca subsp. vesca]	470148578	XM_004309786.1	454	0	PREDICTED: Fragaria vesca subsp. vesca chitinase 4-like, transcript variant 1 (LOC101291782), mRNA	K01183	E3.2.1.14	chitinase	http://www.genome.jp/dbget-bin/www_bget?ko:K01183	O04138	735	4.71e-94	Chitinase 4 OS=Oryza sativa subsp. japonica GN=Cht4 PE=2 SV=2	PF00182	Chitinase class I	GO:0016998//GO:0006032	cell wall macromolecule catabolic process//chitin catabolic process	GO:0004568	chitinase activity	--	--	KOG4742	Predicted chitinase
c21051_g1	806	190	80	111	294	259	0.0243601	0.000277336	1.00466	up	470120697	XP_004296430.1	519	4.74e-63	PREDICTED: protein GLUTAMINE DUMPER 3-like [Fragaria vesca subsp. vesca]	470120696	XM_004296382.1	533	0	PREDICTED: Fragaria vesca subsp. vesca protein GLUTAMINE DUMPER 3-like (LOC101298008), mRNA	--	--	--	--	Q9FHH5	205	2.16e-18	Protein GLUTAMINE DUMPER 3 OS=Arabidopsis thaliana GN=GDU3 PE=2 SV=1	PF02535	ZIP Zinc transporter	GO:0055085//GO:0030001	transmembrane transport//metal ion transport	GO:0046873	metal ion transmembrane transporter activity	GO:0016020	membrane	--	--
c21107_g1	1898	361	131	200	108	104	0.025087	0.000290034	-1.22198	up	470130620	XP_004301201.1	2098	0	PREDICTED: aspartic proteinase nepenthesin-2-like [Fragaria vesca subsp. vesca]	470130619	XM_004301153.1	1129	0	PREDICTED: Fragaria vesca subsp. vesca aspartic proteinase nepenthesin-2-like (LOC101302081), mRNA	--	--	--	--	Q766C2	332	5.46e-32	Aspartic proteinase nepenthesin-2 OS=Nepenthes gracilis GN=nep2 PE=1 SV=1	PF00026	Eukaryotic aspartyl protease	GO:0006508	proteolysis	GO:0004190	aspartic-type endopeptidase activity	--	--	KOG1339	Aspartyl protease
c21137_g1	851	150	144	179	319	249	0.025464	0.000297093	0.679104	up	470110560	XP_004291548.1	398	5.98e-45	PREDICTED: uncharacterized protein LOC101315115 [Fragaria vesca subsp. vesca]	470110559	XM_004291500.1	367	0	PREDICTED: Fragaria vesca subsp. vesca uncharacterized LOC101315115 (LOC101315115), mRNA	--	--	--	--	--	--	--	--	PF01496	V-type ATPase 116kDa subunit family	GO:0015992//GO:0015991	proton transport//ATP hydrolysis coupled proton transport	GO:0015078	hydrogen ion transmembrane transporter activity	GO:0033179	proton-transporting V-type ATPase, V0 domain	--	--
c21267_g1	959	530	510	416	829	1021	0.00866857	7.48e-05	0.800545	up	470120636	XP_004296404.1	345	2.59e-37	PREDICTED: protein PROTON GRADIENT REGULATION 5, chloroplastic-like [Fragaria vesca subsp. vesca]	470120635	XM_004296356.1	209	2.25e-103	PREDICTED: Fragaria vesca subsp. vesca protein PROTON GRADIENT REGULATION 5, chloroplastic-like (LOC101312431), mRNA	--	--	--	--	Q9SL05	241	3.13e-23	Protein PROTON GRADIENT REGULATION 5, chloroplastic OS=Arabidopsis thaliana GN=PGR5 PE=1 SV=1	--	--	--	--	--	--	--	--	--	--
c21396_g1	950	0	0	0	30	7	0.0010469	4.89e-06	9.89178	up	470138797	XP_004305140.1	1360	0	PREDICTED: uncharacterized protein At4g19900-like [Fragaria vesca subsp. vesca]	470138796	XM_004305092.1	687	0	PREDICTED: Fragaria vesca subsp. vesca uncharacterized LOC101292620 (LOC101292620), mRNA	K01988	A4GALT	lactosylceramide 4-alpha-galactosyltransferase	http://www.genome.jp/dbget-bin/www_bget?ko:K01988	P0C8Q4	248	6.15e-22	Uncharacterized protein At4g19900 OS=Arabidopsis thaliana GN=At4g19900 PE=2 SV=1	PF12919//PF04572	TcdA/TcdB catalytic glycosyltransferase domain//Alpha 1,4-glycosyltransferase conserved region	--	--	GO:0008378//GO:0016757	galactosyltransferase activity//transferase activity, transferring glycosyl groups	GO:0005795	Golgi stack	--	--
c21403_g1	905	0	0	5	26	16	0.0273183	0.000325005	3.51023	up	695381843	XP_009517215.1	485	5.96e-58	hypothetical protein PHYSODRAFT_353704 [Phytophthora sojae]>gi|348690126|gb|EGZ29940.1| hypothetical protein PHYSODRAFT_353704 [Phytophthora sojae]	56340499	CR678245.2	89	1.08e-36	Tetraodon nigroviridis full-length cDNA >gnl|BL_ORD_ID|1976549 Tetraodon nigroviridis full-length cDNA >gnl|BL_ORD_ID|1976549 Tetraodon nigroviridis full-length cDNA	K02893	RP-L23Ae, RPL23A	large subunit ribosomal protein L23Ae	http://www.genome.jp/dbget-bin/www_bget?ko:K02893	P62752	454	5.71e-54	60S ribosomal protein L23a OS=Rattus norvegicus GN=Rpl23a PE=2 SV=1	PF00276	Ribosomal protein L23	GO:0042254//GO:0006412	ribosome biogenesis//translation	GO:0000166//GO:0003735	nucleotide binding//structural constituent of ribosome	GO:0005840	ribosome	KOG1751	60s ribosomal protein L23
c21415_g1	1014	61	29	24	15	7	0.0364402	0.000473749	-1.94686	up	568870287	XP_006488337.1	443	4.54e-47	PREDICTED: myosin-2 heavy chain-like isoform X1 [Citrus sinensis]>gi|568870289|ref|XP_006488338.1| PREDICTED: myosin-2 heavy chain-like isoform X2 [Citrus sinensis]	--	--	--	--	--	--	--	--	--	Q9LHB1	338	1.52e-33	Factor of DNA methylation 3 OS=Arabidopsis thaliana GN=FDM3 PE=2 SV=1	PF04871//PF00851//PF00531	Uso1 / p115 like vesicle tethering protein, C terminal region//Helper component proteinase//Death domain	GO:0006886//GO:0007165//GO:0006508//GO:0015031	intracellular protein transport//signal transduction//proteolysis//protein transport	GO:0004197//GO:0005515//GO:0008565	cysteine-type endopeptidase activity//protein binding//protein transporter activity	GO:0005737//GO:0016020	cytoplasm//membrane	--	--
c21473_g1	1505	56	20	37	0	0	4.68e-09	3.64e-12	-10.2722	up	470148048	XP_004309587.1	1031	1.82e-135	PREDICTED: cleavage stimulation factor subunit 2-like [Fragaria vesca subsp. vesca]	--	--	--	--	--	K14407	CSTF2, RNA15	cleavage stimulation factor subunit 2	http://www.genome.jp/dbget-bin/www_bget?ko:K14407	Q8HXM1	328	1.83e-31	Cleavage stimulation factor subunit 2 OS=Bos taurus GN=CSTF2 PE=2 SV=1	PF04472//PF00076	Protein of unknown function (DUF552)//RNA recognition motif. (a.k.a. RRM, RBD, or RNP domain)	GO:0000917	barrier septum assembly	GO:0003676	nucleic acid binding	--	--	KOG0108	mRNA cleavage and polyadenylation factor I complex, subunit RNA15
c21677_g1	988	454	227	165	63	73	8.18e-06	1.52e-08	-2.15629	up	--	--	--	--	--	--	--	--	--	--	--	--	--	--	--	--	--	--	--	--	--	--	--	--	--	--	--	--
c21773_g1	568	38	33	47	114	91	0.00111069	5.2e-06	1.22777	up	470108436	XP_004290524.1	431	3.57e-49	PREDICTED: fructose-1,6-bisphosphatase, cytosolic-like [Fragaria vesca subsp. vesca]	470108435	XM_004290476.1	228	3.57e-114	PREDICTED: Fragaria vesca subsp. vesca fructose-1,6-bisphosphatase, cytosolic-like (LOC101297396), mRNA	K03841	FBP, fbp	fructose-1,6-bisphosphatase I	http://www.genome.jp/dbget-bin/www_bget?ko:K03841	Q9MA79	418	6.38e-48	Fructose-1,6-bisphosphatase, cytosolic OS=Arabidopsis thaliana GN=At1g43670 PE=2 SV=1	PF00316	Fructose-1-6-bisphosphatase	GO:0006013//GO:0006098//GO:0006000//GO:0015976//GO:0005975//GO:0006094//GO:0006096	mannose metabolic process//pentose-phosphate shunt//fructose metabolic process//carbon utilization//carbohydrate metabolic process//gluconeogenesis//glycolytic process	GO:0042132//GO:0042578	fructose 1,6-bisphosphate 1-phosphatase activity//phosphoric ester hydrolase activity	--	--	KOG1458	Fructose-1,6-bisphosphatase
c21874_g1	2161	0	0	0	18	29	2.94e-06	4.73e-09	9.3443	up	470113597	XP_004293009.1	2766	0	PREDICTED: cysteine-rich receptor-like protein kinase 3-like [Fragaria vesca subsp. vesca]	470113596	XM_004292961.1	1350	0	PREDICTED: Fragaria vesca subsp. vesca cysteine-rich receptor-like protein kinase 3-like (LOC101303588), mRNA	--	--	--	--	Q9CAL3	957	3.83e-117	Cysteine-rich receptor-like protein kinase 2 OS=Arabidopsis thaliana GN=CRK2 PE=2 SV=1	PF00069//PF07714	Protein kinase domain//Protein tyrosine kinase	GO:0006468	protein phosphorylation	GO:0004672//GO:0005524	protein kinase activity//ATP binding	--	--	--	--
c22104_g1	637	0	0	6	30	20	0.0160715	0.000161655	3.55623	up	--	--	--	--	--	--	--	--	--	--	--	--	--	--	--	--	--	--	--	--	--	--	--	--	--	--	--	--
c22112_g1	1110	17	17	21	61	50	0.00360707	2.38e-05	1.3671	up	658045683	XP_008358524.1	342	1.95e-35	PREDICTED: uncharacterized protein LOC103422266 [Malus domestica]	658045682	XM_008360302.1	100	1.02e-42	PREDICTED: Malus x domestica uncharacterized LOC103422266 (LOC103422266), mRNA	--	--	--	--	--	--	--	--	PF08152	GUCT (NUC152) domain	--	--	GO:0003723//GO:0004386//GO:0005524	RNA binding//helicase activity//ATP binding	GO:0005634	nucleus	--	--
c22202_g2	462	0	0	0	16	7	0.0130113	0.000123514	10.8533	up	--	--	--	--	--	506965655	KC632366.1	51	7.08e-16	Coptotermes formosanus clone CFSNI45 actin mRNA, complete cds	--	--	--	--	--	--	--	--	--	--	--	--	--	--	--	--	--	--
c22205_g1	3024	259	462	458	801	832	0.0328329	0.000413209	0.916168	up	470118435	XP_004295336.1	2374	0	PREDICTED: probable galactinol--sucrose galactosyltransferase 2-like [Fragaria vesca subsp. vesca]	470118434	XM_004295288.1	1193	0	PREDICTED: Fragaria vesca subsp. vesca probable galactinol--sucrose galactosyltransferase 2-like (LOC101294051), mRNA	--	--	--	--	Q94A08	1103	5.73e-134	Probable galactinol--sucrose galactosyltransferase 2 OS=Arabidopsis thaliana GN=RFS2 PE=2 SV=2	PF02065	Melibiase	GO:0005975	carbohydrate metabolic process	GO:0004553	hydrolase activity, hydrolyzing O-glycosyl compounds	--	--	--	--
c22208_g1	1039	570	257	472	253	140	0.00133558	6.45e-06	-1.10445	up	470129088	XP_004300460.1	783	1e-101	PREDICTED: stress response protein NhaX-like [Fragaria vesca subsp. vesca]	470129087	XM_004300412.1	520	0	PREDICTED: Fragaria vesca subsp. vesca stress response protein NhaX-like (LOC101301587), mRNA	--	--	--	--	Q8LGG8	184	6.75e-15	Universal stress protein A-like protein OS=Arabidopsis thaliana GN=At3g01520 PE=1 SV=2	PF08122//PF00582	NADH-ubiquinone oxidoreductase B12 subunit family//Universal stress protein family	GO:0022900//GO:0006950	electron transport chain//response to stress	--	--	GO:0005739//GO:0005747	mitochondrion//mitochondrial respiratory chain complex I	--	--
c22280_g1	1110	49	44	63	159	116	0.00030182	1.02e-06	1.25063	up	595912458	XP_007214446.1	1160	1.44e-147	hypothetical protein PRUPE_ppa024725mg [Prunus persica]>gi|462410311|gb|EMJ15645.1| hypothetical protein PRUPE_ppa024725mg [Prunus persica]	470118957	XR_184369.1	784	0	PREDICTED: Fragaria vesca subsp. vesca cellulose synthase A catalytic subunit 8 [UDP-forming]-like (LOC101313783), misc_RNA	K10999	CESA	cellulose synthase A	http://www.genome.jp/dbget-bin/www_bget?ko:K10999	Q8LPK5	982	4.19e-122	Cellulose synthase A catalytic subunit 8 [UDP-forming] OS=Arabidopsis thaliana GN=CESA8 PE=1 SV=1	PF03552//PF02318//PF00643	Cellulose synthase//FYVE-type zinc finger//B-box zinc finger	GO:0030244//GO:0005985//GO:0006886//GO:0005982//GO:0006011	cellulose biosynthetic process//sucrose metabolic process//intracellular protein transport//starch metabolic process//UDP-glucose metabolic process	GO:0016760//GO:0008270//GO:0017137	cellulose synthase (UDP-forming) activity//zinc ion binding//Rab GTPase binding	GO:0005622//GO:0016020	intracellular//membrane	--	--
c22285_g1	893	943	550	865	514	433	0.00323141	2.01e-05	-0.858107	up	571470864	XP_006585138.1	162	3.82e-12	PREDICTED: uncharacterized protein LOC102661546 [Glycine max]	648295869	HG934830.1	712	0	Rosa hybrid cultivar microsatellite DNA locus WGR4	--	--	--	--	--	--	--	--	--	--	--	--	--	--	--	--	--	--
c22287_g1	1691	0	0	0	31	17	7.64e-07	1.03e-09	9.29921	up	470122989	XP_004297519.1	2017	0	PREDICTED: omega-hydroxypalmitate O-feruloyl transferase-like [Fragaria vesca subsp. vesca]	470122988	XM_004297471.1	1201	0	PREDICTED: Fragaria vesca subsp. vesca omega-hydroxypalmitate O-feruloyl transferase-like (LOC101295412), mRNA	K15400	HHT1	omega-hydroxypalmitate O-feruloyl transferase	http://www.genome.jp/dbget-bin/www_bget?ko:K15400	Q94CD1	1617	0	Omega-hydroxypalmitate O-feruloyl transferase OS=Arabidopsis thaliana GN=HHT1 PE=1 SV=1	PF02458	Transferase family	--	--	GO:0016747	transferase activity, transferring acyl groups other than amino-acyl groups	--	--	--	--
c22302_g1	705	612	260	378	122	193	0.00140622	6.91e-06	-1.48939	up	470117327	XP_004294810.1	498	4.43e-59	PREDICTED: ethylene-responsive transcription factor ERF109-like [Fragaria vesca subsp. vesca]	470117326	XM_004294762.1	288	1.98e-147	PREDICTED: Fragaria vesca subsp. vesca ethylene-responsive transcription factor ERF109-like (LOC101295986), mRNA	--	--	--	--	Q9SZ06	227	1.21e-20	Ethylene-responsive transcription factor ERF109 OS=Arabidopsis thaliana GN=ERF109 PE=1 SV=1	PF00847	AP2 domain	GO:0006355	regulation of transcription, DNA-templated	GO:0003700	sequence-specific DNA binding transcription factor activity	GO:0005667	transcription factor complex	--	--
c22318_g1	845	295	227	240	171	153	0.00662564	5.24e-05	-0.788068	up	--	--	--	--	--	--	--	--	--	--	--	--	--	--	--	--	--	--	--	--	--	--	--	--	--	--	--	--
c22384_g1	1977	0	11	0	51	36	0.0484586	0.000706718	3.23359	up	470142280	XP_004306839.1	448	1.68e-45	PREDICTED: cyclic nucleotide-gated ion channel 1-like [Fragaria vesca subsp. vesca]	470124346	XM_004298129.1	82	1.87e-32	PREDICTED: Fragaria vesca subsp. vesca probable cyclic nucleotide-gated ion channel 3-like (LOC101312147), mRNA	K05391	CNGF	cyclic nucleotide gated channel, other eukaryote	http://www.genome.jp/dbget-bin/www_bget?ko:K05391	O65717	315	9.09e-29	Cyclic nucleotide-gated ion channel 1 OS=Arabidopsis thaliana GN=CNGC1 PE=1 SV=1	--	--	--	--	--	--	--	--	--	--
c22496_g1	1006	0	0	0	29	18	6.87e-07	8.97e-10	10.1737	up	673029968	XP_008868945.1	706	7.61e-89	ribosomal protein S2 [Aphanomyces invadans]>gi|574475340|gb|ETW02340.1| ribosomal protein S2 [Aphanomyces invadans]	346705086	AK377201.1	247	1.78e-124	Bombyx mori mRNA, clone: BmN-08G17_K00947	K02998	RP-SAe, RPSA	small subunit ribosomal protein SAe	http://www.genome.jp/dbget-bin/www_bget?ko:K02998	Q5UAP4	920	1.79e-121	40S ribosomal protein SA OS=Bombyx mori PE=2 SV=1	PF00318	Ribosomal protein S2	GO:0006412//GO:0042254	translation//ribosome biogenesis	GO:0003735	structural constituent of ribosome	GO:0005622//GO:0005840	intracellular//ribosome	KOG0830	40S ribosomal protein SA (P40)/Laminin receptor 1
c22653_g1	1430	0	0	0	13	10	0.00688634	5.5e-05	9.64386	up	125578232	EAZ19378.1	204	9.47e-16	hypothetical protein OsJ_34932 [Oryza sativa Japonica Group]	--	--	--	--	--	K00522	FTH1	ferritin heavy chain	http://www.genome.jp/dbget-bin/www_bget?ko:K00522	P41822	407	9.42e-45	Ferritin subunit OS=Aedes aegypti GN=FERH PE=1 SV=2	PF02915//PF00210	Rubrerythrin//Ferritin-like domain	GO:0006879//GO:0055114	cellular iron ion homeostasis//oxidation-reduction process	GO:0008199//GO:0016491//GO:0046872	ferric iron binding//oxidoreductase activity//metal ion binding	--	--	KOG2332	Ferritin
c22828_g1	1517	461	539	603	1100	977	0.00145692	7.21e-06	0.821239	up	470117944	XP_004295106.1	1514	0	PREDICTED: chitinase-like protein 2-like [Fragaria vesca subsp. vesca]	470117943	XM_004295058.1	1032	0	PREDICTED: Fragaria vesca subsp. vesca chitinase-like protein 2-like (LOC101315219), mRNA	--	--	--	--	Q9LSP9	1258	1.71e-169	Chitinase-like protein 2 OS=Arabidopsis thaliana GN=CTL2 PE=2 SV=1	PF00182	Chitinase class I	GO:0006032//GO:0016998	chitin catabolic process//cell wall macromolecule catabolic process	GO:0004568	chitinase activity	--	--	KOG4742	Predicted chitinase
c22838_g1	864	19	18	16	51	40	0.0438512	0.000617819	1.21489	up	470115209	XP_004293795.1	952	6.64e-122	PREDICTED: vacuolar-sorting receptor 6-like [Fragaria vesca subsp. vesca]	470115208	XM_004293747.1	544	0	PREDICTED: Fragaria vesca subsp. vesca vacuolar-sorting receptor 6-like (LOC101299935), mRNA	--	--	--	--	Q8L7E3	671	5.32e-81	Vacuolar-sorting receptor 7 OS=Arabidopsis thaliana GN=VSR7 PE=2 SV=2	--	--	--	--	--	--	--	--	KOG3920	Uncharacterized conserved protein, contains PA domain
c22955_g1	2352	16	39	58	173	148	0.000520472	2e-06	1.95652	up	470124960	XP_004298476.1	2189	0	PREDICTED: phosphomannomutase/phosphoglucomutase-like [Fragaria vesca subsp. vesca]	470124959	XM_004298428.1	1093	0	PREDICTED: Fragaria vesca subsp. vesca phosphomannomutase/phosphoglucomutase-like (LOC101294845), mRNA	--	--	--	--	Q88BD4	295	1.03e-26	Phosphomannomutase/phosphoglucomutase OS=Pseudomonas syringae pv. tomato (strain DC3000) GN=algC PE=3 SV=1	PF02880//PF02878//PF02879	Phosphoglucomutase/phosphomannomutase, alpha/beta/alpha domain III//Phosphoglucomutase/phosphomannomutase, alpha/beta/alpha domain I//Phosphoglucomutase/phosphomannomutase, alpha/beta/alpha domain II	GO:0005975	carbohydrate metabolic process	GO:0016868	intramolecular transferase activity, phosphotransferases	--	--	--	--
c23000_g1	811	544	712	673	1281	1250	0.00226437	1.26e-05	0.831481	up	470119279	XP_004295742.1	278	2.23e-28	PREDICTED: uncharacterized protein LOC101297818 [Fragaria vesca subsp. vesca]	470119278	XM_004295694.1	240	1.11e-120	PREDICTED: Fragaria vesca subsp. vesca uncharacterized LOC101297818 (LOC101297818), mRNA	--	--	--	--	--	--	--	--	PF05151	Photosystem II reaction centre M protein (PsbM)	GO:0019684//GO:0015979	photosynthesis, light reaction//photosynthesis	--	--	GO:0009523//GO:0016021	photosystem II//integral component of membrane	--	--
c23136_g1	509	0	0	0	8	21	0.00350257	2.24e-05	11.0224	up	460397222	XP_004244167.1	168	5.65e-12	PREDICTED: putative beta-glucosidase 41-like [Solanum lycopersicum]	--	--	--	--	--	K01188	E3.2.1.21	beta-glucosidase	http://www.genome.jp/dbget-bin/www_bget?ko:K01188	Q95X01	182	1.25e-14	Myrosinase 1 OS=Brevicoryne brassicae PE=1 SV=1	PF00232	Glycosyl hydrolase family 1	GO:0005975	carbohydrate metabolic process	GO:0004553	hydrolase activity, hydrolyzing O-glycosyl compounds	--	--	--	--
c23260_g1	1898	51	42	46	102	95	0.0220951	0.000246756	0.962867	up	470123442	XP_004297735.1	1273	0	PREDICTED: serine carboxypeptidase-like 34-like [Fragaria vesca subsp. vesca]	470123441	XM_004297687.1	612	0	PREDICTED: Fragaria vesca subsp. vesca serine carboxypeptidase-like 34-like (LOC101314367), mRNA	K16297	SCPL-II	serine carboxypeptidase-like clade II	http://www.genome.jp/dbget-bin/www_bget?ko:K16297	Q0WPR4	1111	6.12e-153	Serine carboxypeptidase-like 34 OS=Arabidopsis thaliana GN=SCPL34 PE=2 SV=2	PF03900//PF00450	Porphobilinogen deaminase, C-terminal domain//Serine carboxypeptidase	GO:0006508//GO:0015994//GO:0033014	proteolysis//chlorophyll metabolic process//tetrapyrrole biosynthetic process	GO:0004418//GO:0004185	hydroxymethylbilane synthase activity//serine-type carboxypeptidase activity	--	--	KOG1282	Serine carboxypeptidases (lysosomal cathepsin A)
c23300_g1	542	0	0	3	12	36	0.0053409	3.95e-05	4.49651	up	--	--	--	--	--	--	--	--	--	--	--	--	--	--	--	--	--	--	--	--	--	--	--	--	--	--	--	--
c23352_g1	847	0	0	0	14	7	0.0220951	0.000246948	9.33316	up	255081234	XP_002507839.1	722	1.15e-93	predicted protein [Micromonas sp. RCC299]>gi|226523115|gb|ACO69097.1| predicted protein [Micromonas sp. RCC299]	644998851	XM_008217094.1	236	1.94e-118	PREDICTED: Nasonia vitripennis peptidyl-prolyl cis-trans isomerase (LOC100114083), transcript variant X2, mRNA	K09565	PPIF	peptidyl-prolyl isomerase F (cyclophilin D)	http://www.genome.jp/dbget-bin/www_bget?ko:K09565	P54985	773	3.9e-102	Peptidyl-prolyl cis-trans isomerase OS=Blattella germanica GN=CYPA PE=2 SV=1	PF00160	Cyclophilin type peptidyl-prolyl cis-trans isomerase/CLD	GO:0000413//GO:0006457	protein peptidyl-prolyl isomerization//protein folding	GO:0003755	peptidyl-prolyl cis-trans isomerase activity	--	--	KOG0865	Cyclophilin type peptidyl-prolyl cis-trans isomerase
c23429_g1	593	361	236	204	454	629	0.0284655	0.000342176	0.906583	up	470115147	XP_004293764.1	166	6.33e-13	PREDICTED: uncharacterized protein LOC101291026 [Fragaria vesca subsp. vesca]	470107661	XR_183919.1	271	4.66e-138	PREDICTED: Fragaria vesca subsp. vesca uncharacterized LOC101305024 (LOC101305024), misc_RNA	--	--	--	--	--	--	--	--	--	--	--	--	--	--	--	--	--	--
c23486_g1	957	244	181	196	361	549	0.0036469	2.42e-05	1.03705	up	470111867	XP_004292163.1	457	4.45e-54	PREDICTED: chaperone protein dnaJ 11, chloroplastic-like [Fragaria vesca subsp. vesca]	470111866	XM_004292115.1	250	3.63e-126	PREDICTED: Fragaria vesca subsp. vesca chaperone protein dnaJ 11, chloroplastic-like (LOC101304740), mRNA	--	--	--	--	Q9FYB5	280	2.85e-28	Chaperone protein dnaJ 11, chloroplastic OS=Arabidopsis thaliana GN=ATJ11 PE=1 SV=2	PF00288	GHMP kinases N terminal domain	--	--	GO:0005524	ATP binding	--	--	KOG0712	Molecular chaperone (DnaJ superfamily)
c23579_g1	226	69	91	96	304	211	1.52e-06	2.26e-09	1.1749	up	596272826	XP_007225119.1	331	2.69e-35	hypothetical protein PRUPE_ppa002624mg [Prunus persica]>gi|462422055|gb|EMJ26318.1| hypothetical protein PRUPE_ppa002624mg [Prunus persica]	470104055	XM_004288385.1	126	6.51e-58	PREDICTED: Fragaria vesca subsp. vesca uncharacterized LOC101296807 (LOC101296807), mRNA	--	--	--	--	--	--	--	--	PF04958	Arginine N-succinyltransferase beta subunit	GO:0006560//GO:0006527//GO:0042967	proline metabolic process//arginine catabolic process//acyl-carrier-protein biosynthetic process	GO:0008791	arginine N-succinyltransferase activity	--	--	--	--
c23670_g1	1264	230	219	199	450	739	5.02e-05	1.22e-07	1.32544	up	470144160	XP_004307730.1	444	3.77e-50	PREDICTED: uncharacterized protein LOC101304133 [Fragaria vesca subsp. vesca]	470144159	XM_004307682.1	308	2.77e-158	PREDICTED: Fragaria vesca subsp. vesca uncharacterized LOC101304133 (LOC101304133), mRNA	--	--	--	--	--	--	--	--	PF05349//PF02127	GATA-type transcription activator, N-terminal//Aminopeptidase I zinc metalloprotease (M18)	GO:0045893//GO:0006508	positive regulation of transcription, DNA-templated//proteolysis	GO:0003677//GO:0008270//GO:0004177	DNA binding//zinc ion binding//aminopeptidase activity	GO:0005634	nucleus	--	--
c23690_g1	561	109	60	59	193	260	0.00032763	1.11e-06	1.11167	up	595940461	XP_007215825.1	227	2.17e-20	hypothetical protein PRUPE_ppa010078mg [Prunus persica]>gi|462411975|gb|EMJ17024.1| hypothetical protein PRUPE_ppa010078mg [Prunus persica]	470114514	XR_184178.1	124	2.29e-56	PREDICTED: Fragaria vesca subsp. vesca chlorophyll a-b binding protein 151, chloroplastic-like (LOC101293171), misc_RNA	K08913	LHCB2	light-harvesting complex II chlorophyll a/b binding protein 2	http://www.genome.jp/dbget-bin/www_bget?ko:K08913	P27518	212	4.64e-19	Chlorophyll a-b binding protein 151, chloroplastic OS=Gossypium hirsutum GN=CAB-151 PE=2 SV=2	--	--	--	--	--	--	--	--	--	--
c23774_g1	3182	0	0	0	36	26	5.17e-10	3.29e-13	10.3332	up	657949232	XP_008341993.1	421	6.76e-42	PREDICTED: uncharacterized protein LOC103404803 [Malus domestica]	--	--	--	--	--	--	--	--	--	--	--	--	--	PF00078//PF01589	Reverse transcriptase (RNA-dependent DNA polymerase)//Alphavirus E1 glycoprotein	GO:0006278	RNA-dependent DNA replication	GO:0004252//GO:0003964//GO:0003723	serine-type endopeptidase activity//RNA-directed DNA polymerase activity//RNA binding	GO:0019028//GO:0055036	viral capsid//virion membrane	--	--
c23790_g1	832	0	0	15	117	54	0.00492908	3.56e-05	3.94784	up	--	--	--	--	--	--	--	--	--	--	--	--	--	--	Q7M4F4	208	2e-18	Endocuticle structural glycoprotein SgAbd-1 OS=Schistocerca gregaria PE=1 SV=1	PF00379	Insect cuticle protein	--	--	GO:0042302	structural constituent of cuticle	--	--	--	--
c23831_g1	1351	0	0	0	25	10	0.000355099	1.24e-06	9.59805	up	645281045	XP_008245453.1	472	9.11e-54	PREDICTED: sucrose synthase 2-like [Prunus mume]	470124285	XM_004298099.1	251	1.44e-126	PREDICTED: Fragaria vesca subsp. vesca sucrose synthase 2-like (LOC101298794), mRNA	K00695	E2.4.1.13	sucrose synthase	http://www.genome.jp/dbget-bin/www_bget?ko:K00695	O24301	438	1.26e-45	Sucrose synthase 2 OS=Pisum sativum GN=SUS2 PE=2 SV=1	PF00862	Sucrose synthase	GO:0005985	sucrose metabolic process	--	--	--	--	--	--
c23978_g1	1439	0	0	0	21	16	2.99e-05	6.71e-08	9.20457	up	470137136	XP_004304329.1	1855	0	PREDICTED: probable 2-oxoglutarate/Fe(II)-dependent dioxygenase-like [Fragaria vesca subsp. vesca]	470137135	XM_004304281.1	988	0	PREDICTED: Fragaria vesca subsp. vesca probable 2-oxoglutarate/Fe(II)-dependent dioxygenase-like (LOC101302283), mRNA	--	--	--	--	D4N501	554	4.01e-64	Probable 2-oxoglutarate/Fe(II)-dependent dioxygenase OS=Papaver somniferum GN=DIOX2 PE=2 SV=1	PF03171	2OG-Fe(II) oxygenase superfamily	GO:0055114	oxidation-reduction process	GO:0016706//GO:0016491	oxidoreductase activity, acting on paired donors, with incorporation or reduction of molecular oxygen, 2-oxoglutarate as one donor, and incorporation of one atom each of oxygen into both donors//oxidoreductase activity	--	--	KOG0143	Iron/ascorbate family oxidoreductases
c23990_g1	1208	9	12	12	46	37	0.00339695	2.13e-05	1.767	up	470147272	XP_004309239.1	1583	0	PREDICTED: peroxidase 66-like [Fragaria vesca subsp. vesca]	470147271	XM_004309191.1	807	0	PREDICTED: Fragaria vesca subsp. vesca peroxidase 66-like (LOC101301628), mRNA	K00430	E1.11.1.7	peroxidase	http://www.genome.jp/dbget-bin/www_bget?ko:K00430	Q9LT91	1239	1.98e-168	Peroxidase 66 OS=Arabidopsis thaliana GN=PER66 PE=2 SV=1	PF00141	Peroxidase	GO:0006804//GO:0055114//GO:0006979	peroxidase reaction//oxidation-reduction process//response to oxidative stress	GO:0020037//GO:0004601	heme binding//peroxidase activity	--	--	--	--
c24123_g1	844	35	35	41	85	75	0.0437868	0.000614387	0.970777	up	470144789	XP_004308030.1	784	2.14e-98	PREDICTED: protein TRANSPARENT TESTA 12-like [Fragaria vesca subsp. vesca]	470144788	XM_004307982.1	481	0	PREDICTED: Fragaria vesca subsp. vesca protein TRANSPARENT TESTA 12-like (LOC101301249), mRNA	K03327	TC.MATE, SLC47A, norM, mdtK, dinF	multidrug resistance protein, MATE family	http://www.genome.jp/dbget-bin/www_bget?ko:K03327	Q9LYT3	288	8.6e-28	Protein TRANSPARENT TESTA 12 OS=Arabidopsis thaliana GN=TT12 PE=2 SV=1	PF01554	MatE	GO:0015893//GO:0006810//GO:0055085//GO:0006855	drug transport//transport//transmembrane transport//drug transmembrane transport	GO:0015297//GO:0015238	antiporter activity//drug transmembrane transporter activity	GO:0016020	membrane	KOG1347	Uncharacterized membrane protein, predicted efflux pump
c24191_g1	1770	14	17	15	0	0	0.000176428	5.41e-07	-8.94642	up	470113948	XP_004293181.1	2235	0	PREDICTED: uncharacterized protein LOC101298394 [Fragaria vesca subsp. vesca]	470113947	XM_004293133.1	888	0	PREDICTED: Fragaria vesca subsp. vesca uncharacterized LOC101298394 (LOC101298394), mRNA	--	--	--	--	P11369	326	3.74e-30	LINE-1 retrotransposable element ORF2 protein OS=Mus musculus GN=Pol PE=1 SV=2	PF00078//PF01372	Reverse transcriptase (RNA-dependent DNA polymerase)//Melittin	GO:0045859//GO:0006278	regulation of protein kinase activity//RNA-dependent DNA replication	GO:0004860//GO:0003964//GO:0003723	protein kinase inhibitor activity//RNA-directed DNA polymerase activity//RNA binding	GO:0005576	extracellular region	--	--
c24225_g1	1423	102	131	101	245	320	0.000830207	3.6e-06	1.22205	up	470119426	XP_004295815.1	1523	0	PREDICTED: transmembrane protein 189-like [Fragaria vesca subsp. vesca]	470119425	XM_004295767.1	709	0	PREDICTED: Fragaria vesca subsp. vesca transmembrane protein 189-like (LOC101296849), mRNA	K10704	UBE2V	ubiquitin-conjugating enzyme E2 variant	http://www.genome.jp/dbget-bin/www_bget?ko:K10704	Q9SZ42	1038	8.26e-137	Fatty acid desaturase 4, chloroplastic OS=Arabidopsis thaliana GN=FAD4 PE=2 SV=1	--	--	--	--	--	--	--	--	KOG3011	Ubiquitin-conjugating enzyme
c24291_g1	2052	506	681	572	447	313	0.0149431	0.000147026	-0.784742	up	470124736	XP_004298365.1	1273	0	PREDICTED: cytochrome P450 78A4-like [Fragaria vesca subsp. vesca]	470124735	XM_004298317.1	653	0	PREDICTED: Fragaria vesca subsp. vesca cytochrome P450 78A4-like (LOC101309249), mRNA	--	--	--	--	Q9LMX7	833	1.86e-166	Cytochrome P450 78A5 OS=Arabidopsis thaliana GN=CYP78A5 PE=2 SV=1	PF00067//PF03340	Cytochrome P450//Poxvirus rifampicin resistance protein	GO:0046677//GO:0055114	response to antibiotic//oxidation-reduction process	GO:0016705//GO:0020037//GO:0005506	oxidoreductase activity, acting on paired donors, with incorporation or reduction of molecular oxygen//heme binding//iron ion binding	--	--	KOG0156	Cytochrome P450 CYP2 subfamily
c24529_g1	1101	733	496	671	431	392	0.00388092	2.63e-05	-0.746198	up	657960292	XP_008371722.1	740	3.27e-94	PREDICTED: uncharacterized protein LOC103435110 [Malus domestica]	645237694	XM_008227103.1	313	3.99e-161	PREDICTED: Prunus mume uncharacterized LOC103324979 (LOC103324979), mRNA	--	--	--	--	--	--	--	--	--	--	--	--	--	--	--	--	--	--
c24552_g1	1523	42	36	54	107	88	0.0207105	0.000222961	1.28206	up	470127348	XP_004299634.1	1240	1.24e-165	PREDICTED: uncharacterized protein LOC101314755 [Fragaria vesca subsp. vesca]	470127347	XM_004299586.1	902	0	PREDICTED: Fragaria vesca subsp. vesca uncharacterized LOC101314755 (LOC101314755), mRNA	--	--	--	--	--	--	--	--	PF01056	Myc amino-terminal region	GO:0006355	regulation of transcription, DNA-templated	GO:0003700	sequence-specific DNA binding transcription factor activity	GO:0005667	transcription factor complex	--	--
c24617_g1	968	447	418	546	850	957	0.00296012	1.79e-05	0.82094	up	470126714	XP_004299328.1	557	1.05e-68	PREDICTED: dCTP pyrophosphatase 1-like [Fragaria vesca subsp. vesca]	470126713	XM_004299280.1	401	0	PREDICTED: Fragaria vesca subsp. vesca dCTP pyrophosphatase 1-like (LOC101295813), mRNA	K16904	DCTPP1	dCTP diphosphatase	http://www.genome.jp/dbget-bin/www_bget?ko:K16904	Q32KY6	217	1.21e-19	dCTP pyrophosphatase 1 OS=Bos taurus GN=DCTPP1 PE=2 SV=1	--	--	--	--	--	--	--	--	--	--
c24674_g1	621	14	19	22	102	58	2.52e-05	5.3e-08	1.95388	up	470145024	XP_004308144.1	269	1.57e-35	PREDICTED: cytochrome P450 704C1-like [Fragaria vesca subsp. vesca]	--	--	--	--	--	--	--	--	--	Q50EK3	165	4.75e-12	Cytochrome P450 704C1 OS=Pinus taeda GN=CYP704C1 PE=2 SV=1	PF00067	Cytochrome P450	GO:0055114	oxidation-reduction process	GO:0020037//GO:0016705//GO:0005506	heme binding//oxidoreductase activity, acting on paired donors, with incorporation or reduction of molecular oxygen//iron ion binding	--	--	KOG0158	Cytochrome P450 CYP3/CYP5/CYP6/CYP9 subfamilies
c24748_g1	869	0	0	0	25	19	1.52e-06	2.25e-09	10.4357	up	470104997	XP_004288875.1	1156	2.32e-152	PREDICTED: rhamnogalacturonate lyase-like [Fragaria vesca subsp. vesca]	470104996	XM_004288827.1	574	0	PREDICTED: Fragaria vesca subsp. vesca rhamnogalacturonate lyase-like (LOC101298655), mRNA	K18195	RGL4, rhiE	rhamnogalacturonan endolyase	http://www.genome.jp/dbget-bin/www_bget?ko:K18195	B8N5T6	131	2.92e-07	Probable rhamnogalacturonate lyase B OS=Aspergillus flavus (strain ATCC 200026 / FGSC A1120 / NRRL 3357 / JCM 12722 / SRRC 167) GN=rglB PE=3 SV=1	--	--	--	--	--	--	--	--	--	--
c24891_g1	1281	0	0	0	19	9	0.00207944	1.12e-05	9.03617	up	694444265	XP_009348663.1	802	2.99e-101	PREDICTED: RING-H2 finger protein ATL54-like [Pyrus x bretschneideri]	470130909	XM_004301296.1	301	2.18e-154	PREDICTED: Fragaria vesca subsp. vesca uncharacterized LOC101301878 (LOC101301878), mRNA	--	--	--	--	Q8LFY8	401	3.16e-42	RING-H2 finger protein ATL54 OS=Arabidopsis thaliana GN=ATL54 PE=2 SV=2	PF12861//PF14634//PF12678//PF13639//PF03347//PF00097//PF14138//PF12906	Anaphase-promoting complex subunit 11 RING-H2 finger//zinc-RING finger domain//RING-H2 zinc finger//Ring finger domain//Vibrio thermostable direct hemolysin//Zinc finger, C3HC4 type (RING finger)//Cytochrome c oxidase assembly protein COX16//RING-variant domain	GO:0019836//GO:0016567	hemolysis by symbiont of host erythrocytes//protein ubiquitination	GO:0004842//GO:0005515//GO:0008270//GO:0046872	ubiquitin-protein transferase activity//protein binding//zinc ion binding//metal ion binding	GO:0005576//GO:0005680//GO:0031966	extracellular region//anaphase-promoting complex//mitochondrial membrane	KOG0800	FOG: Predicted E3 ubiquitin ligase
c24902_g1	1104	563	254	332	250	129	0.00990045	8.81e-05	-1.16264	up	595868406	XP_007212004.1	456	7.01e-52	hypothetical protein PRUPE_ppa011141mg [Prunus persica]>gi|595868412|ref|XP_007212005.1| hypothetical protein PRUPE_ppa011141mg [Prunus persica]>gi|595868850|ref|XP_007212006.1| hypothetical protein PRUPE_ppa011141mg [Prunus persica]>gi|462407869|gb|EMJ13203.1| hypothetical protein PRUPE_ppa011141mg [Prunus persica]>gi|462407870|gb|EMJ13204.1| hypothetical protein PRUPE_ppa011141mg [Prunus persic…	470115306	XM_004293796.1	776	0	PREDICTED: Fragaria vesca subsp. vesca plasma membrane-associated cation-binding protein 1-like, transcript variant 2 (LOC101313584), mRNA	--	--	--	--	Q96262	320	6.18e-33	Plasma membrane-associated cation-binding protein 1 OS=Arabidopsis thaliana GN=PCAP1 PE=1 SV=1	PF05558//PF02535	DREPP plasma membrane polypeptide//ZIP Zinc transporter	GO:0055085//GO:0051716//GO:0030001	transmembrane transport//cellular response to stimulus//metal ion transport	GO:0046873	metal ion transmembrane transporter activity	GO:0016020//GO:0046658	membrane//anchored component of plasma membrane	--	--
c24918_g1	2186	0	0	0	73	35	2.96e-15	7.86e-19	10.0293	up	470121238	XP_004296684.1	2404	0	PREDICTED: probable pectinesterase/pectinesterase inhibitor 35-like [Fragaria vesca subsp. vesca]	470121237	XM_004296636.1	844	0	PREDICTED: Fragaria vesca subsp. vesca probable pectinesterase/pectinesterase inhibitor 35-like (LOC101307195), mRNA	K01051	E3.1.1.11	pectinesterase	http://www.genome.jp/dbget-bin/www_bget?ko:K01051	Q9SKX2	1451	0	Probable pectinesterase/pectinesterase inhibitor 16 OS=Arabidopsis thaliana GN=PME16 PE=2 SV=1	PF04043//PF01095	Plant invertase/pectin methylesterase inhibitor//Pectinesterase	GO:0042545//GO:0005985//GO:0005982	cell wall modification//sucrose metabolic process//starch metabolic process	GO:0030599//GO:0004857	pectinesterase activity//enzyme inhibitor activity	GO:0005618	cell wall	--	--
c24950_g1	921	436	299	243	193	166	0.00492908	3.56e-05	-0.994498	up	470125585	XP_004298782.1	1105	6.01e-150	PREDICTED: osmotin-like protein OSM34-like [Fragaria vesca subsp. vesca]	470125584	XM_004298734.1	614	0	PREDICTED: Fragaria vesca subsp. vesca osmotin-like protein OSM34-like (LOC101300909), mRNA	--	--	--	--	P50700	885	1.45e-117	Osmotin-like protein OSM34 OS=Arabidopsis thaliana GN=OSM34 PE=2 SV=2	--	--	--	--	--	--	--	--	--	--
c24971_g1	603	538	150	235	118	53	0.00142481	7.03e-06	-2.01336	up	--	--	--	--	--	--	--	--	--	--	--	--	--	--	--	--	--	--	--	--	--	--	--	--	--	--	--	--
c24979_g1	1318	945	870	821	657	421	0.000300642	1.01e-06	-0.860078	up	470111972	XP_004292213.1	727	2.04e-91	PREDICTED: uncharacterized protein LOC101301170 [Fragaria vesca subsp. vesca]	470111971	XM_004292165.1	679	0	PREDICTED: Fragaria vesca subsp. vesca uncharacterized LOC101301170 (LOC101301170), mRNA	--	--	--	--	O82268	619	6.42e-76	Protein LIGHT-DEPENDENT SHORT HYPOCOTYLS 3 OS=Arabidopsis thaliana GN=LSH3 PE=1 SV=1	--	--	--	--	--	--	--	--	--	--
c25020_g1	1518	0	0	0	12	10	0.00953882	8.36e-05	9.28771	up	595859603	XP_007210977.1	645	8.91e-76	hypothetical protein PRUPE_ppa021832mg [Prunus persica]>gi|462406712|gb|EMJ12176.1| hypothetical protein PRUPE_ppa021832mg [Prunus persica]	--	--	--	--	--	--	--	--	--	--	--	--	--	--	--	--	--	--	--	--	--	--	--
c25037_g1	842	0	0	0	7	21	0.00561791	4.29e-05	9.86109	up	--	--	--	--	--	--	--	--	--	--	--	--	--	--	--	--	--	--	PF02025//PF04096	Interleukin 5//Nucleoporin autopeptidase	GO:0006955//GO:0040007//GO:0008283//GO:0006810//GO:0007165	immune response//growth//cell proliferation//transport//signal transduction	GO:0005137//GO:0008083	interleukin-5 receptor binding//growth factor activity	GO:0005643//GO:0005576//GO:0005895	nuclear pore//extracellular region//interleukin-5 receptor complex	--	--
c25124_g1	1818	0	0	0	36	36	5.05e-12	2.23e-15	9.78953	up	645257387	XP_008234390.1	2298	0	PREDICTED: probable pectinesterase/pectinesterase inhibitor 60 [Prunus mume]	645257386	XM_008236168.1	623	0	PREDICTED: Prunus mume probable pectinesterase/pectinesterase inhibitor 60 (LOC103333346), mRNA	K01051	E3.1.1.11	pectinesterase	http://www.genome.jp/dbget-bin/www_bget?ko:K01051	Q9FHN4	1654	0	Probable pectinesterase/pectinesterase inhibitor 60 OS=Arabidopsis thaliana GN=PME60 PE=2 SV=1	PF01095//PF04043	Pectinesterase//Plant invertase/pectin methylesterase inhibitor	GO:0005982//GO:0005985//GO:0042545	starch metabolic process//sucrose metabolic process//cell wall modification	GO:0004857//GO:0030599	enzyme inhibitor activity//pectinesterase activity	GO:0005618	cell wall	--	--
c25130_g1	1413	106	107	138	282	183	0.0227328	0.000255823	0.847286	up	470113628	XP_004293023.1	995	2.11e-130	PREDICTED: eukaryotic translation initiation factor 3 subunit G-like [Fragaria vesca subsp. vesca]	225449381	XM_002282403.1	103	2.82e-44	PREDICTED: Vitis vinifera eukaryotic translation initiation factor 3 subunit G-B-like (LOC100251333), mRNA	K03248	EIF3G	translation initiation factor 3 subunit G	http://www.genome.jp/dbget-bin/www_bget?ko:K03248	A7SKE9	428	8.94e-47	Eukaryotic translation initiation factor 3 subunit G OS=Nematostella vectensis GN=v1g171563 PE=3 SV=1	PF00076//PF00707	RNA recognition motif. (a.k.a. RRM, RBD, or RNP domain)//Translation initiation factor IF-3, C-terminal domain	GO:0006413	translational initiation	GO:0003676	nucleic acid binding	--	--	KOG0122	Translation initiation factor 3, subunit g (eIF-3g)
c25195_g1	548	0	0	0	22	8	0.00180582	9.42e-06	10.7773	up	326488421	BAJ93879.1	596	5.77e-76	predicted protein [Hordeum vulgare subsp. vulgare]	195430773	XM_002063387.1	88	2.3e-36	Drosophila willistoni GK21403 (Dwil\GK21403), mRNA	K02882	RP-L18Ae, RPL18A	large subunit ribosomal protein L18Ae	http://www.genome.jp/dbget-bin/www_bget?ko:K02882	Q8WQI7	702	7.71e-93	60S ribosomal protein L18a OS=Spodoptera frugiperda GN=RpL18A PE=2 SV=1	PF09004//PF01775	Domain of unknown function (DUF1891)//Ribosomal L18ae/LX protein domain	GO:0055114//GO:0042254//GO:0006412	oxidation-reduction process//ribosome biogenesis//translation	GO:0003735//GO:0016706//GO:0008168	structural constituent of ribosome//oxidoreductase activity, acting on paired donors, with incorporation or reduction of molecular oxygen, 2-oxoglutarate as one donor, and incorporation of one atom each of oxygen into both donors//methyltransferase activity	GO:0005840	ribosome	KOG0829	60S ribosomal protein L18A
c25205_g1	1387	89	92	116	263	208	0.000143001	4.1e-07	1.10898	up	470107289	XP_004289981.1	1962	0	PREDICTED: cellulose synthase A catalytic subunit 4 [UDP-forming]-like [Fragaria vesca subsp. vesca]	470107288	XM_004289933.1	1096	0	PREDICTED: Fragaria vesca subsp. vesca cellulose synthase A catalytic subunit 4 [UDP-forming]-like (LOC101299045), mRNA	K10999	CESA	cellulose synthase A	http://www.genome.jp/dbget-bin/www_bget?ko:K10999	Q84JA6	1315	3.17e-169	Cellulose synthase A catalytic subunit 4 [UDP-forming] OS=Arabidopsis thaliana GN=CESA4 PE=1 SV=1	PF02318//PF14972//PF03552	FYVE-type zinc finger//Mitochondrial morphogenesis regulator//Cellulose synthase	GO:0005982//GO:0007005//GO:0006886//GO:0006011//GO:0030244//GO:0005985	starch metabolic process//mitochondrion organization//intracellular protein transport//UDP-glucose metabolic process//cellulose biosynthetic process//sucrose metabolic process	GO:0017137//GO:0016760	Rab GTPase binding//cellulose synthase (UDP-forming) activity	GO:0016020//GO:0031305	membrane//integral component of mitochondrial inner membrane	--	--
c25277_g2	501	535	304	488	284	266	0.0193682	0.000202348	-0.816982	up	470101259	XP_004287094.1	213	2.63e-20	PREDICTED: arabinogalactan peptide 16-like [Fragaria vesca subsp. vesca]	470101258	XM_004287046.1	230	2.41e-115	PREDICTED: Fragaria vesca subsp. vesca arabinogalactan peptide 16-like (LOC101301998), mRNA	--	--	--	--	O82337	119	1.15e-07	Arabinogalactan peptide 16 OS=Arabidopsis thaliana GN=AGP16 PE=1 SV=1	--	--	--	--	--	--	--	--	--	--
c25322_g1	979	128	110	134	223	269	0.0134698	0.000128819	0.872547	up	470103602	XP_004288223.1	810	3.82e-106	PREDICTED: uncharacterized protein LOC101303450 [Fragaria vesca subsp. vesca]	470103601	XM_004288175.1	593	0	PREDICTED: Fragaria vesca subsp. vesca uncharacterized LOC101303450 (LOC101303450), mRNA	--	--	--	--	--	--	--	--	PF01160	Vertebrate endogenous opioids neuropeptide	GO:0007218	neuropeptide signaling pathway	--	--	--	--	--	--
c25365_g1	732	8	16	14	45	65	0.00211582	1.15e-05	1.98563	up	470104751	XP_004288759.1	445	8.61e-53	PREDICTED: uncharacterized protein LOC101307251 [Fragaria vesca subsp. vesca]	470104750	XM_004288711.1	266	3.5e-135	PREDICTED: Fragaria vesca subsp. vesca uncharacterized LOC101307251 (LOC101307251), mRNA	--	--	--	--	--	--	--	--	--	--	--	--	--	--	--	--	--	--
c25374_g1	2321	0	0	0	38	16	4.83e-07	6.07e-10	8.93664	up	551668948	XP_005837233.1	914	3.04e-111	hypothetical protein GUITHDRAFT_85427 [Guillardia theta CCMP2712]>gi|428181389|gb|EKX50253.1| hypothetical protein GUITHDRAFT_85427 [Guillardia theta CCMP2712]	644998710	XM_001605309.3	104	1.3e-44	PREDICTED: Nasonia vitripennis protein disulfide-isomerase (LOC100121753), mRNA	K09580	PDIA1, P4HB	protein disulfide-isomerase A1	http://www.genome.jp/dbget-bin/www_bget?ko:K09580	P54399	1565	0	Protein disulfide-isomerase OS=Drosophila melanogaster GN=Pdi PE=2 SV=1	PF00578//PF01216//PF08534//PF07912//PF00085	AhpC/TSA family//Calsequestrin//Redoxin//ERp29, N-terminal domain//Thioredoxin	GO:0055114//GO:0009306//GO:0045454	oxidation-reduction process//protein secretion//cell redox homeostasis	GO:0016491//GO:0016209//GO:0005509	oxidoreductase activity//antioxidant activity//calcium ion binding	GO:0005788	endoplasmic reticulum lumen	KOG0190	Protein disulfide isomerase (prolyl 4-hydroxylase beta subunit)
c25402_g1	1362	647	419	521	378	293	0.00272601	1.6e-05	-0.786568	up	470130698	XP_004301240.1	270	3.41e-26	PREDICTED: uncharacterized protein LOC101314859 [Fragaria vesca subsp. vesca]	470130697	XM_004301192.1	146	3.39e-68	PREDICTED: Fragaria vesca subsp. vesca uncharacterized LOC101314859 (LOC101314859), mRNA	--	--	--	--	--	--	--	--	PF03790	KNOX1 domain	--	--	GO:0003677	DNA binding	GO:0005634	nucleus	--	--
c25491_g1	1554	213	139	98	68	56	0.0029328	1.76e-05	-1.40992	up	470135326	XP_004303468.1	728	4.42e-118	PREDICTED: transcription factor TT2-like [Fragaria vesca subsp. vesca]	389827979	JQ989281.1	450	0	Fragaria x ananassa transcription factor MYB9 mRNA, complete cds	K09422	MYBP	myb proto-oncogene protein, plant	http://www.genome.jp/dbget-bin/www_bget?ko:K09422	P10290	203	1.63e-41	Anthocyanin regulatory C1 protein OS=Zea mays GN=C1 PE=2 SV=1	PF00249	Myb-like DNA-binding domain	--	--	GO:0003682	chromatin binding	GO:0000785	chromatin	KOG0048	Transcription factor, Myb superfamily
c25507_g1	1074	36	65	71	167	143	0.0055676	4.15e-05	1.28199	up	697133846	XP_009620969.1	908	9.02e-118	PREDICTED: fructose-bisphosphate aldolase, cytoplasmic isozyme 1 [Nicotiana tomentosiformis]	470117522	XM_004294859.1	453	0	PREDICTED: Fragaria vesca subsp. vesca fructose-bisphosphate aldolase, cytoplasmic isozyme 1-like (LOC101300606), mRNA	K01623	ALDO	fructose-bisphosphate aldolase, class I	http://www.genome.jp/dbget-bin/www_bget?ko:K01623	P46256	874	1.97e-113	Fructose-bisphosphate aldolase, cytoplasmic isozyme 1 OS=Pisum sativum PE=1 SV=1	PF00274	Fructose-bisphosphate aldolase class-I	GO:0006094//GO:0006096//GO:0006000//GO:0015976//GO:0006020//GO:0006013//GO:0006098	gluconeogenesis//glycolytic process//fructose metabolic process//carbon utilization//inositol metabolic process//mannose metabolic process//pentose-phosphate shunt	GO:0004332	fructose-bisphosphate aldolase activity	--	--	KOG1557	Fructose-biphosphate aldolase
c25529_g1	858	34	33	66	78	219	0.0362549	0.000468495	1.67708	up	470121609	XP_004296855.1	394	2.07e-44	PREDICTED: phylloplanin-like [Fragaria vesca subsp. vesca]	470121608	XM_004296807.1	400	0	PREDICTED: Fragaria vesca subsp. vesca phylloplanin-like (LOC101313791), mRNA	--	--	--	--	Q56S59	146	3.56e-10	Phylloplanin OS=Nicotiana tabacum PE=1 SV=1	--	--	--	--	--	--	--	--	--	--
c2553_g1	456	0	0	0	12	8	0.0216573	0.000239153	10.7099	up	675353985	KFM26425.1	592	1.35e-76	Ubiquitin-60S ribosomal protein L40-2 [Auxenochlorella protothecoides]	270211316	GU179017.1	225	1.31e-112	Aedes aegypti ubiquitin-L40 ribosomal fusion protein (UbL40) gene, complete cds	K02927	RP-L40e, RPL40	large subunit ribosomal protein L40e	http://www.genome.jp/dbget-bin/www_bget?ko:K02927	P18101	637	3.25e-84	Ubiquitin-60S ribosomal protein L40 OS=Drosophila melanogaster GN=RpL40 PE=1 SV=2	PF01020//PF00240	Ribosomal L40e family//Ubiquitin family	GO:0042254//GO:0006412	ribosome biogenesis//translation	GO:0003735//GO:0005515	structural constituent of ribosome//protein binding	GO:0005840	ribosome	KOG0003	Ubiquitin/60s ribosomal protein L40 fusion
c25562_g1	891	0	0	0	14	32	2.78e-05	6.14e-08	10.4564	up	--	--	--	--	--	--	--	--	--	--	--	--	--	--	--	--	--	--	--	--	--	--	--	--	--	--	--	--
c25567_g1	834	0	0	0	23	15	2.48e-05	5.15e-08	10.3608	up	302767516	XP_002967178.1	166	1.23e-11	hypothetical protein SELMODRAFT_144252 [Selaginella moellendorffii]>gi|300165169|gb|EFJ31777.1| hypothetical protein SELMODRAFT_144252 [Selaginella moellendorffii]	--	--	--	--	--	K00799	GST, gst	glutathione S-transferase	http://www.genome.jp/dbget-bin/www_bget?ko:K00799	P46430	326	1.32e-34	Glutathione S-transferase 1 OS=Manduca sexta GN=GST1 PE=2 SV=1	PF02798//PF13409//PF13417	Glutathione S-transferase, N-terminal domain//Glutathione S-transferase, N-terminal domain//Glutathione S-transferase, N-terminal domain	--	--	GO:0005515	protein binding	--	--	KOG0867	Glutathione S-transferase
c25599_g3	753	344.25	280.63	325.92	265.41	193.03	0.0424988	0.000578481	-0.617584	up	470136660	XP_004304102.1	350	3.58e-37	PREDICTED: vesicle-associated protein 4-2-like [Fragaria vesca subsp. vesca]	470136659	XM_004304054.1	379	0	PREDICTED: Fragaria vesca subsp. vesca vesicle-associated protein 4-2-like (LOC101306359), mRNA	--	--	--	--	Q8VYN2	286	1.56e-28	Vesicle-associated protein 4-2 OS=Arabidopsis thaliana GN=PVA42 PE=1 SV=1	--	--	--	--	--	--	--	--	--	--
c25614_g1	1120	346	186	482	179	111	0.0036469	2.43e-05	-1.35894	up	694412358	XP_009334503.1	676	1.17e-84	PREDICTED: uncharacterized protein LOC103927319 [Pyrus x bretschneideri]	470124257	XM_004298085.1	66	8.22e-24	PREDICTED: Fragaria vesca subsp. vesca uncharacterized LOC101293877 (LOC101293877), mRNA	--	--	--	--	--	--	--	--	PF12250	Arabinofuranosyltransferase N terminal	GO:0044038	cell wall macromolecule biosynthetic process	GO:0016757	transferase activity, transferring glycosyl groups	GO:0005886//GO:0016021	plasma membrane//integral component of membrane	--	--
c25622_g1	1732	54	40	55	29	21	0.0468317	0.000677197	-1.10874	up	470124611	XP_004298304.1	716	6.48e-125	PREDICTED: protein TRANSPARENT TESTA 1-like [Fragaria vesca subsp. vesca]	470124610	XM_004298256.1	383	0	PREDICTED: Fragaria vesca subsp. vesca protein TRANSPARENT TESTA 1-like (LOC101313409), mRNA	--	--	--	--	Q8VWG3	527	2.71e-63	Protein TRANSPARENT TESTA 1 OS=Arabidopsis thaliana GN=TT1 PE=2 SV=1	PF02127//PF04546//PF00096	Aminopeptidase I zinc metalloprotease (M18)//Sigma-70, non-essential region//Zinc finger, C2H2 type	GO:0006508//GO:0006355//GO:0006352	proteolysis//regulation of transcription, DNA-templated//DNA-templated transcription, initiation	GO:0046872//GO:0004177//GO:0003677//GO:0008270//GO:0003700//GO:0016987	metal ion binding//aminopeptidase activity//DNA binding//zinc ion binding//sequence-specific DNA binding transcription factor activity//sigma factor activity	GO:0005667	transcription factor complex	KOG1721	FOG: Zn-finger
c25638_g1	1372	0	0	0	11	9	0.0208214	0.000225995	8.38802	up	470120348	XP_004296266.1	1315	2.81e-177	PREDICTED: uncharacterized protein LOC101296761 [Fragaria vesca subsp. vesca]	470120347	XM_004296218.1	370	0	PREDICTED: Fragaria vesca subsp. vesca uncharacterized LOC101296761 (LOC101296761), mRNA	--	--	--	--	B7E321	325	8e-32	Double-stranded RNA-binding protein 5 OS=Oryza sativa subsp. japonica GN=DRB5 PE=2 SV=1	--	--	--	--	--	--	--	--	--	--
c25653_g1	1161	439	352	579	321	242	0.00935564	8.17e-05	-0.825229	up	470108125	XP_004290382.1	750	1e-95	PREDICTED: uncharacterized protein LOC101299254 [Fragaria vesca subsp. vesca]	470108124	XM_004290334.1	331	4.15e-171	PREDICTED: Fragaria vesca subsp. vesca uncharacterized LOC101299254 (LOC101299254), mRNA	--	--	--	--	--	--	--	--	--	--	--	--	--	--	--	--	--	--
c25673_g1	880	17	13	13	0	0	0.000381831	1.36e-06	-9.88162	up	590720075	XP_007051231.1	469	2.76e-54	Uncharacterized protein TCM_004901 [Theobroma cacao]>gi|508703492|gb|EOX95388.1| Uncharacterized protein TCM_004901 [Theobroma cacao]	--	--	--	--	--	--	--	--	--	--	--	--	--	--	--	--	--	--	--	--	--	--	--
c25690_g1	877	0	0	6	28	28	0.00409005	2.82e-05	3.68879	up	159471131	XP_001693710.1	845	1.2e-110	ribosomal protein S3a, component of cytosolic 80S ribosome and 40S small subunit [Chlamydomonas reinhardtii]>gi|269969596|sp|A8HS48.1|RS3A_CHLRE RecName: Full=40S ribosomal protein S3a {ECO:0000255|HAMAP-Rule:MF_03122} [Chlamydomonas reinhardtii]>gi|158283213|gb|EDP08964.1| ribosomal protein S3a [Chlamydomonas reinhardtii]	268306439	GU084308.1	227	2.02e-113	Manduca sexta ribosomal protein S3A (rps3a) mRNA, complete cds	K02984	RP-S3Ae, RPS3A	small subunit ribosomal protein S3Ae	http://www.genome.jp/dbget-bin/www_bget?ko:K02984	Q5G5C4	1245	5.37e-172	40S ribosomal protein S3a OS=Periplaneta americana GN=Parcxpwex01 PE=2 SV=1	PF04083//PF01015	Partial alpha/beta-hydrolase lipase region//Ribosomal S3Ae family	GO:0006629//GO:0006412//GO:0042254	lipid metabolic process//translation//ribosome biogenesis	GO:0003735	structural constituent of ribosome	GO:0005622//GO:0005886//GO:0005840//GO:0022626//GO:0005730//GO:0005618//GO:0009507	intracellular//plasma membrane//ribosome//cytosolic ribosome//nucleolus//cell wall//chloroplast	KOG1628	40S ribosomal protein S3A
c25692_g1	764	21	15	18	48	44	0.0454697	0.000647857	1.22263	up	399920207	AFP55554.1	462	2.18e-50	gag-pol polyprotein [Rosa rugosa]	399920186	JQ791545.1	345	4.44e-179	Rosa rugosa Rdr1 homologous region genomic sequence	--	--	--	--	--	--	--	--	PF06005//PF00769//PF08826//PF10473	Protein of unknown function (DUF904)//Ezrin/radixin/moesin family//DMPK coiled coil domain like//Leucine-rich repeats of kinetochore protein Cenp-F/LEK1	GO:0016310//GO:0000917//GO:0043093//GO:0009069//GO:0006468	phosphorylation//barrier septum assembly//cytokinesis by binary fission//serine family amino acid metabolic process//protein phosphorylation	GO:0045502//GO:0042803//GO:0005524//GO:0008092//GO:0008134//GO:0004674	dynein binding//protein homodimerization activity//ATP binding//cytoskeletal protein binding//transcription factor binding//protein serine/threonine kinase activity	GO:0030286//GO:0019898//GO:0005737//GO:0005667	dynein complex//extrinsic component of membrane//cytoplasm//transcription factor complex	--	--
c25710_g1	1335	220	174	209	510	353	5.04e-05	1.24e-07	0.958683	up	470141840	XP_004306634.1	1189	7.01e-160	PREDICTED: uncharacterized protein LOC101302199 [Fragaria vesca subsp. vesca]	470141839	XM_004306586.1	710	0	PREDICTED: Fragaria vesca subsp. vesca uncharacterized LOC101302199 (LOC101302199), mRNA	--	--	--	--	--	--	--	--	--	--	--	--	--	--	--	--	--	--
c25713_g1	803	295	145	173	114	85	0.00561791	4.29e-05	-1.1712	up	645248042	XP_008230117.1	222	3.95e-20	PREDICTED: uncharacterized protein LOC103329424 [Prunus mume]	--	--	--	--	--	--	--	--	--	--	--	--	--	--	--	--	--	--	--	--	--	--	--
c25721_g1	1909	42	51	50	100	105	0.0376023	0.000490561	0.973145	up	470135697	XP_004303646.1	2108	0	PREDICTED: zeatin O-glucosyltransferase-like [Fragaria vesca subsp. vesca]	470135696	XM_004303598.1	989	0	PREDICTED: Fragaria vesca subsp. vesca zeatin O-glucosyltransferase-like (LOC101308780), mRNA	K13495	CISZOG	cis-zeatin O-glucosyltransferase	http://www.genome.jp/dbget-bin/www_bget?ko:K13495	Q9ZSK5	1301	4.53e-172	Zeatin O-glucosyltransferase OS=Phaseolus lunatus GN=ZOG1 PE=2 SV=1	PF00201//PF00986	UDP-glucoronosyl and UDP-glucosyl transferase//DNA gyrase B subunit, carboxyl terminus	GO:0008152//GO:0006265	metabolic process//DNA topological change	GO:0003918//GO:0003677//GO:0005524//GO:0016758	DNA topoisomerase type II (ATP-hydrolyzing) activity//DNA binding//ATP binding//transferase activity, transferring hexosyl groups	--	--	KOG1192	UDP-glucuronosyl and UDP-glucosyl transferase
c25725_g1	1050	164	172	186	361	321	0.00187944	9.9e-06	0.823562	up	--	--	--	--	--	470117815	XR_184311.1	366	0	PREDICTED: Fragaria vesca subsp. vesca uncharacterized LOC101296471 (LOC101296471), misc_RNA	--	--	--	--	--	--	--	--	--	--	--	--	--	--	--	--	--	--
c25727_g1	1808	0	0	9	54	28	0.00820611	6.95e-05	3.45438	up	595825588	XP_007205428.1	1100	3.61e-143	hypothetical protein PRUPE_ppa007744mg [Prunus persica]>gi|462401070|gb|EMJ06627.1| hypothetical protein PRUPE_ppa007744mg [Prunus persica]	665395150	NM_001300612.1	497	0	Drosophila melanogaster aldolase (Ald), transcript variant M, mRNA	K01623	ALDO	fructose-bisphosphate aldolase, class I	http://www.genome.jp/dbget-bin/www_bget?ko:K01623	P07764	1495	0	Fructose-bisphosphate aldolase OS=Drosophila melanogaster GN=Ald PE=1 SV=5	PF01738//PF00643//PF00274	Dienelactone hydrolase family//B-box zinc finger//Fructose-bisphosphate aldolase class-I	GO:0006000//GO:0015976//GO:0006020//GO:0006013//GO:0006098//GO:0006094//GO:0006096	fructose metabolic process//carbon utilization//inositol metabolic process//mannose metabolic process//pentose-phosphate shunt//gluconeogenesis//glycolytic process	GO:0016787//GO:0008270//GO:0004332	hydrolase activity//zinc ion binding//fructose-bisphosphate aldolase activity	GO:0005622	intracellular	KOG1557	Fructose-biphosphate aldolase
c25762_g1	1801	0	0	0	14	12	0.00231148	1.32e-05	8.3443	up	470109607	XP_004291084.1	1979	0	PREDICTED: uncharacterized protein LOC101297899 [Fragaria vesca subsp. vesca]	470109606	XM_004291036.1	1027	0	PREDICTED: Fragaria vesca subsp. vesca uncharacterized LOC101297899 (LOC101297899), mRNA	--	--	--	--	--	--	--	--	PF09003//PF00622	Bacteriophage lambda integrase, N-terminal domain//SPRY domain	GO:0015074	DNA integration	GO:0008907//GO:0003677//GO:0005515	integrase activity//DNA binding//protein binding	--	--	--	--
c25797_g1	1490	0	0	0	40	10	3.96e-05	9.35e-08	9.5216	up	470112751	XP_004292594.1	1665	0	PREDICTED: aluminum-activated malate transporter 13-like [Fragaria vesca subsp. vesca]	470112750	XM_004292546.1	1054	0	PREDICTED: Fragaria vesca subsp. vesca aluminum-activated malate transporter 13-like (LOC101314343), mRNA	--	--	--	--	Q9LS23	608	5.63e-70	Aluminum-activated malate transporter 13 OS=Arabidopsis thaliana GN=ALMT13 PE=2 SV=1	PF04612//PF11744//PF08179//PF04632	Type II secretion system (T2SS), protein M//Aluminium activated malate transporter//Small acid-soluble spore protein P family//Fusaric acid resistance protein family	GO:0015743//GO:0006858//GO:0006810//GO:0030435	malate transport//extracellular transport//transport//sporulation resulting in formation of a cellular spore	--	--	GO:0005886	plasma membrane	--	--
c25827_g1	815	0	0	0	23	17	8.18e-06	1.53e-08	10.3608	up	326498709	BAK02340.1	785	6.97e-102	predicted protein [Hordeum vulgare subsp. vulgare]	501292258	AK417235.1	143	9.29e-67	Riptortus pedestris mRNA for ribosomal protein L7, complete cds, sequence id: Rped-0421	K02937	RP-L7e, RPL7	large subunit ribosomal protein L7e	http://www.genome.jp/dbget-bin/www_bget?ko:K02937	P32100	844	8.46e-112	60S ribosomal protein L7 OS=Drosophila melanogaster GN=RpL7 PE=1 SV=2	--	--	--	--	--	--	--	--	KOG3184	60S ribosomal protein L7
c25834_g1	1641	67	59	79	160	112	0.0425795	0.000581085	0.820294	up	470136878	XP_004304208.1	2248	0	PREDICTED: COBRA-like protein 4-like [Fragaria vesca subsp. vesca]	470136877	XM_004304160.1	1213	0	PREDICTED: Fragaria vesca subsp. vesca COBRA-like protein 4-like (LOC101313038), mRNA	--	--	--	--	Q9LFW3	1897	0	COBRA-like protein 4 OS=Arabidopsis thaliana GN=COBL4 PE=2 SV=2	PF04833	COBRA-like protein	GO:0010215//GO:0016049	cellulose microfibril organization//cell growth	--	--	GO:0031225	anchored component of membrane	--	--
c25851_g1	1067	88	47	32	18	18	0.0270376	0.000318715	-1.74784	up	470122674	XP_004297364.1	759	5.7e-98	PREDICTED: chaperone protein DnaJ-like [Fragaria vesca subsp. vesca]	470122673	XM_004297316.1	372	0	PREDICTED: Fragaria vesca subsp. vesca chaperone protein DnaJ-like (LOC101298883), mRNA	--	--	--	--	Q72GN6	212	1.15e-17	Chaperone protein DnaJ OS=Thermus thermophilus (strain HB27 / ATCC BAA-163 / DSM 7039) GN=dnaJ PE=3 SV=1	PF06184	Potexvirus coat protein	--	--	GO:0005198	structural molecule activity	GO:0019028	viral capsid	KOG0714	Molecular chaperone (DnaJ superfamily)
c25861_g1	818	0	0	5	22	25	0.00716356	5.83e-05	3.69706	up	301122631	XP_002909042.1	733	2.96e-94	40S ribosomal protein S6 [Phytophthora infestans T30-4]>gi|262099804|gb|EEY57856.1| 40S ribosomal protein S6 [Phytophthora infestans T30-4]	657526619	XM_008286521.1	141	1.21e-65	PREDICTED: Stegastes partitus ribosomal protein S6 (rps6), mRNA	K02991	RP-S6e, RPS6	small subunit ribosomal protein S6e	http://www.genome.jp/dbget-bin/www_bget?ko:K02991	Q94624	986	3.13e-133	40S ribosomal protein S6 OS=Manduca sexta GN=RpS6 PE=2 SV=1	PF01092	Ribosomal protein S6e	GO:0042254//GO:0006412	ribosome biogenesis//translation	GO:0003735	structural constituent of ribosome	GO:0005840//GO:0030529//GO:0005622	ribosome//ribonucleoprotein complex//intracellular	KOG1646	40S ribosomal protein S6
c25907_g1	1044	1230	805	856	758	609	0.0384693	0.000503911	-0.626767	up	118486122	ABK94904.1	1206	4.44e-164	unknown [Populus trichocarpa]	470101603	XM_004287212.1	633	0	PREDICTED: Fragaria vesca subsp. vesca pyrophosphate-energized vacuolar membrane proton pump-like (LOC101303836), mRNA	K01507	ppa	inorganic pyrophosphatase	http://www.genome.jp/dbget-bin/www_bget?ko:K01507	P21616	1204	9.05e-158	Pyrophosphate-energized vacuolar membrane proton pump OS=Vigna radiata var. radiata PE=1 SV=4	PF03030	Inorganic H+ pyrophosphatase	GO:0015992//GO:0006119	proton transport//oxidative phosphorylation	GO:0009678//GO:0004427	hydrogen-translocating pyrophosphatase activity//inorganic diphosphatase activity	GO:0016020	membrane	--	--
c25934_g1	1808	21	18	19	0	0	2.88e-06	4.57e-09	-9.02237	up	470104873	XP_004288817.1	1988	0	PREDICTED: uncharacterized protein LOC101302206 [Fragaria vesca subsp. vesca]	470104872	XM_004288769.1	994	0	PREDICTED: Fragaria vesca subsp. vesca uncharacterized LOC101302206 (LOC101302206), mRNA	--	--	--	--	Q55GU0	466	8.66e-48	Probable serine/threonine-protein kinase DDB_G0267514 OS=Dictyostelium discoideum GN=DDB_G0267514 PE=3 SV=1	PF00069//PF07714	Protein kinase domain//Protein tyrosine kinase	GO:0006468	protein phosphorylation	GO:0004672//GO:0005524	protein kinase activity//ATP binding	--	--	KOG0192	Tyrosine kinase specific for activated (GTP-bound) p21cdc42Hs
c25982_g1	656	0	0	0	6	16	0.0236783	0.000268725	10.8688	up	565360645	XP_006347077.1	201	8.81e-16	PREDICTED: splicing factor 3B subunit 2-like [Solanum tuberosum]	--	--	--	--	--	K12829	SF3B2, SAP145, CUS1	splicing factor 3B subunit 2	http://www.genome.jp/dbget-bin/www_bget?ko:K12829	--	--	--	--	--	--	--	--	--	--	--	--	--	--
c25990_g1	1572	166	140	120	284	231	0.0339316	0.000428877	0.722853	up	470113981	XP_004293197.1	2199	0	PREDICTED: omega-hydroxypalmitate O-feruloyl transferase-like [Fragaria vesca subsp. vesca]	470113980	XM_004293149.1	1022	0	PREDICTED: Fragaria vesca subsp. vesca omega-hydroxypalmitate O-feruloyl transferase-like (LOC101303589), mRNA	--	--	--	--	Q94CD1	615	1.77e-71	Omega-hydroxypalmitate O-feruloyl transferase OS=Arabidopsis thaliana GN=HHT1 PE=1 SV=1	PF02458//PF04091	Transferase family//Exocyst complex subunit Sec15-like	GO:0006904	vesicle docking involved in exocytosis	GO:0016747	transferase activity, transferring acyl groups other than amino-acyl groups	GO:0000145	exocyst	--	--
c25995_g1	1392	320	137	163	76	88	0.00393	2.69e-05	-1.4286	up	470128023	XP_004299955.1	1147	1.6e-153	PREDICTED: putative elongation of fatty acids protein DDB_G0272012-like [Fragaria vesca subsp. vesca]	470128022	XM_004299907.1	640	0	PREDICTED: Fragaria vesca subsp. vesca putative elongation of fatty acids protein DDB_G0272012-like (LOC101291242), mRNA	--	--	--	--	Q86JM5	214	1.2e-17	Putative elongation of fatty acids protein DDB_G0272012 OS=Dictyostelium discoideum GN=DDB_G0272012 PE=3 SV=1	PF01151//PF01708	GNS1/SUR4 family//Geminivirus putative movement protein	GO:0046740	transport of virus in host, cell to cell	--	--	GO:0016021	integral component of membrane	KOG3071	Fatty acyl-CoA elongase/Polyunsaturated fatty acid specific elongation enzyme
c26037_g1	1286	137	107	136	58	46	7.85e-06	1.42e-08	-1.42071	up	470143623	XP_004307472.1	897	1.91e-116	PREDICTED: probable transcriptional regulator RABBIT EARS-like [Fragaria vesca subsp. vesca]	292606432	GU830922.1	769	0	Fragaria virginiana subsp. virginiana Superman-like protein FRASUP4 gene, complete cds	--	--	--	--	Q9LHS9	279	4.04e-27	Probable transcriptional regulator RABBIT EARS OS=Arabidopsis thaliana GN=RBE PE=2 SV=2	--	--	--	--	--	--	--	--	--	--
c26088_g1	944	273	327	306	547	538	0.02037	0.000218575	0.705257	up	470103337	XP_004288096.1	650	3.58e-76	PREDICTED: ABC transporter F family member 5-like [Fragaria vesca subsp. vesca]	470103336	XM_004288048.1	326	2.02e-168	PREDICTED: Fragaria vesca subsp. vesca ABC transporter F family member 5-like (LOC101314214), mRNA	--	--	--	--	Q9LV93	469	2.02e-51	ABC transporter F family member 5 OS=Arabidopsis thaliana GN=ABCF5 PE=2 SV=1	PF00005//PF00448	ABC transporter//SRP54-type protein, GTPase domain	GO:0006614	SRP-dependent cotranslational protein targeting to membrane	GO:0016887//GO:0005525//GO:0005524	ATPase activity//GTP binding//ATP binding	--	--	KOG0927	Predicted transporter (ABC superfamily)
c26108_g2	1229	0	0	0	10	15	0.0053409	3.93e-05	8.96578	up	659084254	XP_008442792.1	248	8.77e-21	PREDICTED: glucomannan 4-beta-mannosyltransferase 9-like [Cucumis melo]	645272264	XM_008243090.1	114	1.88e-50	PREDICTED: Prunus mume glucomannan 4-beta-mannosyltransferase 9 (LOC103339745), mRNA	K13680	CSLA	beta-mannan synthase	http://www.genome.jp/dbget-bin/www_bget?ko:K13680	Q9FNI7	236	5.68e-20	Glucomannan 4-beta-mannosyltransferase 2 OS=Arabidopsis thaliana GN=CSLA2 PE=2 SV=1	--	--	--	--	--	--	--	--	--	--
c26131_g1	1549	96	170	133	292	344	0.00932875	8.13e-05	1.1236	up	470101512	XP_004287215.1	1782	0	PREDICTED: chitotriosidase-1-like [Fragaria vesca subsp. vesca]	470101511	XM_004287167.1	936	0	PREDICTED: Fragaria vesca subsp. vesca chitotriosidase-1-like (LOC101314784), mRNA	K01183	E3.2.1.14	chitinase	http://www.genome.jp/dbget-bin/www_bget?ko:K01183	Q13231	409	2.87e-42	Chitotriosidase-1 OS=Homo sapiens GN=CHIT1 PE=1 SV=1	PF00704	Glycosyl hydrolases family 18	GO:0005975	carbohydrate metabolic process	GO:0004553	hydrolase activity, hydrolyzing O-glycosyl compounds	--	--	KOG2806	Chitinase
c26152_g1	509	209	160	188	88	59	9.64e-08	9.21e-11	-1.58362	up	470107514	XP_004290090.1	376	3.16e-40	PREDICTED: 3-hydroxy-3-methylglutaryl-coenzyme A reductase 2-like [Fragaria vesca subsp. vesca]	470107515	XR_183917.1	176	2.56e-85	PREDICTED: Fragaria vesca subsp. vesca 3-hydroxy-3-methylglutaryl-coenzyme A reductase 2-like (LOC101309015), misc_RNA	K00021	HMGCR	hydroxymethylglutaryl-CoA reductase (NADPH)	http://www.genome.jp/dbget-bin/www_bget?ko:K00021	Q01559	339	7.15e-36	3-hydroxy-3-methylglutaryl-coenzyme A reductase OS=Nicotiana sylvestris GN=HMGR PE=2 SV=1	PF00368	Hydroxymethylglutaryl-coenzyme A reductase	GO:0006694//GO:0055114//GO:0015936	steroid biosynthetic process//oxidation-reduction process//coenzyme A metabolic process	GO:0004420//GO:0050662	hydroxymethylglutaryl-CoA reductase (NADPH) activity//coenzyme binding	--	--	KOG2480	3-hydroxy-3-methylglutaryl-CoA (HMG-CoA) reductase
c26165_g1	1766	50	59	54	148	208	2.92e-05	6.5e-08	1.6023	up	470111626	XP_004292046.1	2654	0	PREDICTED: uncharacterized protein LOC101304648 [Fragaria vesca subsp. vesca]	470111625	XM_004291998.1	1203	0	PREDICTED: Fragaria vesca subsp. vesca uncharacterized LOC101304648 (LOC101304648), mRNA	--	--	--	--	--	--	--	--	--	--	--	--	--	--	--	--	--	--
c26260_g1	1096	70	88	86	175	149	0.035543	0.000457411	0.847997	up	595835467	XP_007207061.1	729	8.31e-93	hypothetical protein PRUPE_ppa026887mg, partial [Prunus persica]>gi|462402703|gb|EMJ08260.1| hypothetical protein PRUPE_ppa026887mg, partial [Prunus persica]	645215468	XM_008235917.1	396	0	PREDICTED: Prunus mume ferritin-4, chloroplastic-like (LOC103333093), mRNA	K00522	FTH1	ferritin heavy chain	http://www.genome.jp/dbget-bin/www_bget?ko:K00522	Q948P6	672	2.15e-84	Ferritin-3, chloroplastic OS=Glycine max PE=2 SV=1	PF02915//PF00210	Rubrerythrin//Ferritin-like domain	GO:0055114//GO:0006879	oxidation-reduction process//cellular iron ion homeostasis	GO:0046872//GO:0016491//GO:0008199	metal ion binding//oxidoreductase activity//ferric iron binding	--	--	KOG2332	Ferritin
c26300_g1	1040	20	39	40	104	115	0.00140622	6.9e-06	1.59178	up	470133015	XP_004302370.1	1126	2.45e-152	PREDICTED: thaumatin-like protein-like [Fragaria vesca subsp. vesca]	470133014	XM_004302322.1	547	0	PREDICTED: Fragaria vesca subsp. vesca thaumatin-like protein-like (LOC101303137), mRNA	--	--	--	--	P50699	520	4.52e-62	Thaumatin-like protein OS=Arabidopsis thaliana GN=At1g18250 PE=2 SV=2	--	--	--	--	--	--	--	--	--	--
c26308_g1	1317	185	179	184	343	415	0.00172	8.85e-06	0.926436	up	470110912	XP_004291703.1	838	4.41e-108	PREDICTED: cytokinin riboside 5'-monophosphate phosphoribohydrolase LOG1-like [Fragaria vesca subsp. vesca]	470110911	XM_004291655.1	561	0	PREDICTED: Fragaria vesca subsp. vesca cytokinin riboside 5'-monophosphate phosphoribohydrolase LOG1-like (LOC101294139), mRNA	K06966	K06966	--	http://www.genome.jp/dbget-bin/www_bget?ko:K06966	Q8L8B8	787	4.04e-101	Cytokinin riboside 5'-monophosphate phosphoribohydrolase LOG3 OS=Arabidopsis thaliana GN=LOG3 PE=1 SV=1	--	--	--	--	--	--	--	--	--	--
c26401_g1	1467	257	214	289	200	87	0.0198558	0.0002106	-0.989544	up	657955247	XP_008369087.1	562	4.84e-62	PREDICTED: zinc finger protein NUTCRACKER-like [Malus domestica]	470148286	XR_185470.1	849	0	PREDICTED: Fragaria vesca subsp. vesca zinc finger protein MAGPIE-like (LOC101311436), misc_RNA	--	--	--	--	--	--	--	--	--	--	--	--	--	--	--	--	--	--
c26477_g1	2074	64	114	113	254	202	0.0169532	0.000172622	1.07884	up	470133767	XP_004302731.1	2523	0	PREDICTED: laccase-17-like [Fragaria vesca subsp. vesca]	470133766	XM_004302683.1	1361	0	PREDICTED: Fragaria vesca subsp. vesca laccase-17-like (LOC101291348), mRNA	--	--	--	--	Q9FJD5	1948	0	Laccase-17 OS=Arabidopsis thaliana GN=LAC17 PE=2 SV=1	PF07732//PF07731//PF00394	Multicopper oxidase//Multicopper oxidase//Multicopper oxidase	GO:0055114	oxidation-reduction process	GO:0005507//GO:0016491	copper ion binding//oxidoreductase activity	--	--	KOG1263	Multicopper oxidases
c26484_g1	866	526	414	424	333	288	0.00781126	6.5e-05	-0.69189	up	595950860	XP_007216379.1	605	3.44e-74	hypothetical protein PRUPE_ppa020997mg [Prunus persica]>gi|462412529|gb|EMJ17578.1| hypothetical protein PRUPE_ppa020997mg [Prunus persica]	470139713	XM_004305543.1	218	2.01e-108	PREDICTED: Fragaria vesca subsp. vesca hypersensitive-induced response protein 1-like (LOC101304795), mRNA	--	--	--	--	Q9CAR7	568	2.01e-69	Hypersensitive-induced response protein 2 OS=Arabidopsis thaliana GN=HIR2 PE=1 SV=1	--	--	--	--	--	--	--	--	KOG2620	Prohibitins and stomatins of the PID superfamily
c26497_g1	1155	445	295	346	805	688	4.14e-05	9.87e-08	0.904613	up	470132372	XP_004302056.1	675	5.25e-93	PREDICTED: auxin-responsive protein IAA4-like [Fragaria vesca subsp. vesca]	470132371	XM_004302008.1	433	0	PREDICTED: Fragaria vesca subsp. vesca auxin-responsive protein IAA4-like (LOC101306057), mRNA	K14484	IAA	auxin-responsive protein IAA	http://www.genome.jp/dbget-bin/www_bget?ko:K14484	P33077	507	2.04e-60	Auxin-responsive protein IAA4 OS=Arabidopsis thaliana GN=IAA4 PE=1 SV=2	PF02309	AUX/IAA family	GO:0006355	regulation of transcription, DNA-templated	--	--	GO:0005634	nucleus	--	--
c26542_g3	363	1745	1988	1669	4098	3214	5.55e-05	1.38e-07	0.816003	up	--	--	--	--	--	--	--	--	--	--	--	--	--	--	--	--	--	--	PF10404//PF02135//PF07815	Rad4 beta-hairpin domain 2//TAZ zinc finger//Abl-interactor HHR	GO:0042967//GO:0006355	acyl-carrier-protein biosynthetic process//regulation of transcription, DNA-templated	GO:0004402//GO:0003677//GO:0008270//GO:0003712	histone acetyltransferase activity//DNA binding//zinc ion binding//transcription cofactor activity	GO:0000123//GO:0005634//GO:0005737//GO:0005667	histone acetyltransferase complex//nucleus//cytoplasm//transcription factor complex	--	--
c26601_g1	843	4705	3135	3247	2196	1938	1.38e-05	2.7e-08	-0.969552	up	595830988	XP_007206179.1	120	3.48e-06	hypothetical protein PRUPE_ppa013831mg [Prunus persica]>gi|462401821|gb|EMJ07378.1| hypothetical protein PRUPE_ppa013831mg [Prunus persica]	--	--	--	--	--	--	--	--	--	--	--	--	--	--	--	--	--	--	--	--	--	--	--
c26613_g1	1494	223	260	217	462	419	0.0069291	5.59e-05	0.764101	up	470134072	XP_004302880.1	543	1.25e-63	PREDICTED: uncharacterized protein LOC101311105 [Fragaria vesca subsp. vesca]	470134071	XM_004302832.1	306	4.25e-157	PREDICTED: Fragaria vesca subsp. vesca uncharacterized LOC101311105 (LOC101311105), mRNA	--	--	--	--	--	--	--	--	PF00111	2Fe-2S iron-sulfur cluster binding domain	GO:0006118	electron transport	GO:0009055//GO:0051536	electron carrier activity//iron-sulfur cluster binding	--	--	--	--
c26656_g1	1504	1219	1011	818	837	527	0.0198784	0.000211192	-0.728581	up	470109817	XP_004291186.1	1150	1.06e-153	PREDICTED: aquaporin TIP4-1-like [Fragaria vesca subsp. vesca]	470109816	XM_004291138.1	648	0	PREDICTED: Fragaria vesca subsp. vesca aquaporin TIP4-1-like (LOC101303768), mRNA	K09873	TIP	aquaporin TIP	http://www.genome.jp/dbget-bin/www_bget?ko:K09873	O82316	879	1.11e-113	Aquaporin TIP4-1 OS=Arabidopsis thaliana GN=TIP4-1 PE=2 SV=1	PF00230	Major intrinsic protein	GO:0006810	transport	GO:0005215	transporter activity	GO:0016020	membrane	KOG0223	Aquaporin (major intrinsic protein family)
c26698_g1	955	0	0	0	10	10	0.0212944	0.00023303	9.56986	up	296083559	CBI23554.3	516	5.54e-61	unnamed protein product [Vitis vinifera]	657945398	XM_008381494.1	51	1.52e-15	PREDICTED: Malus x domestica cysteine-rich receptor-like protein kinase 8 (LOC103442676), mRNA	--	--	--	--	O65479	438	2.69e-47	Putative cysteine-rich receptor-like protein kinase 20 OS=Arabidopsis thaliana GN=CRK20 PE=2 SV=2	PF00069//PF06293//PF07714	Protein kinase domain//Lipopolysaccharide kinase (Kdo/WaaP) family//Protein tyrosine kinase	GO:0006468//GO:0009103	protein phosphorylation//lipopolysaccharide biosynthetic process	GO:0016773//GO:0005524//GO:0004672	phosphotransferase activity, alcohol group as acceptor//ATP binding//protein kinase activity	GO:0016020	membrane	KOG1187	Serine/threonine protein kinase
c26723_g1	1633	41	44	40	114	124	0.000135508	3.81e-07	1.38908	up	470113708	XP_004293063.1	887	1.57e-112	PREDICTED: uncharacterized protein LOC101302043 [Fragaria vesca subsp. vesca]	470113707	XM_004293015.1	556	0	PREDICTED: Fragaria vesca subsp. vesca uncharacterized LOC101302043 (LOC101302043), mRNA	--	--	--	--	--	--	--	--	PF05313//PF11744	Poxvirus P21 membrane protein//Aluminium activated malate transporter	GO:0015743	malate transport	--	--	GO:0016021	integral component of membrane	--	--
c26834_g1	3264	0	0	0	26	24	9.87e-08	9.6e-11	8.36632	up	470139472	XP_004305472.1	3975	0	PREDICTED: putative leucine-rich repeat receptor-like serine/threonine-protein kinase At2g24130-like [Fragaria vesca subsp. vesca]	470139471	XM_004305424.1	2069	0	PREDICTED: Fragaria vesca subsp. vesca putative leucine-rich repeat receptor-like serine/threonine-protein kinase At2g24130-like (LOC101309373), mRNA	--	--	--	--	Q9ZUI0	1626	0	Putative leucine-rich repeat receptor-like serine/threonine-protein kinase At2g24130 OS=Arabidopsis thaliana GN=At2g24130 PE=3 SV=1	PF00069//PF00560//PF07714	Protein kinase domain//Leucine Rich Repeat//Protein tyrosine kinase	GO:0006468	protein phosphorylation	GO:0005524//GO:0004672//GO:0005515	ATP binding//protein kinase activity//protein binding	--	--	--	--
c26882_g1	874	51	75	69	198	111	0.0241954	0.000275021	1.0696	up	470114481	XP_004293443.1	496	2.84e-60	PREDICTED: uncharacterized protein LOC101312994 [Fragaria vesca subsp. vesca]	470114480	XM_004293395.1	431	0	PREDICTED: Fragaria vesca subsp. vesca uncharacterized LOC101312994 (LOC101312994), mRNA	--	--	--	--	--	--	--	--	--	--	--	--	--	--	--	--	--	--
c26886_g1	850	0	0	0	16	8	0.0079417	6.67e-05	9.5216	up	--	--	--	--	--	--	--	--	--	--	--	--	--	--	--	--	--	--	--	--	--	--	--	--	--	--	--	--
c27049_g1	773	0	0	0	15	5	0.0437868	0.000614123	9.43045	up	--	--	--	--	--	--	--	--	--	--	--	--	--	--	--	--	--	--	--	--	--	--	--	--	--	--	--	--
c27062_g1	1178	656	274	403	125	184	0.000227187	7.19e-07	-1.6046	up	565363405	XP_006348427.1	125	2.85e-06	PREDICTED: uncharacterized protein LOC102594000 [Solanum tuberosum]	--	--	--	--	--	--	--	--	--	--	--	--	--	--	--	--	--	--	--	--	--	--	--
c27094_g1	1419	185	111	187	98	78	0.0122191	0.000115346	-0.918298	up	470115957	XP_004294157.1	163	2.69e-11	PREDICTED: uncharacterized protein LOC101310586 [Fragaria vesca subsp. vesca]	470115956	XM_004294109.1	119	3.62e-53	PREDICTED: Fragaria vesca subsp. vesca uncharacterized LOC101310586 (LOC101310586), mRNA	--	--	--	--	--	--	--	--	--	--	--	--	--	--	--	--	--	--
c27107_g1	1055	2611	1881	1955	1625	1268	0.00227865	1.28e-05	-0.706298	up	470108996	XP_004290788.1	757	6.29e-98	PREDICTED: universal stress protein MJ0531-like [Fragaria vesca subsp. vesca]	470108995	XM_004290740.1	459	0	PREDICTED: Fragaria vesca subsp. vesca universal stress protein MJ0531-like (LOC101306193), mRNA	--	--	--	--	Q8LGG8	144	1.72e-09	Universal stress protein A-like protein OS=Arabidopsis thaliana GN=At3g01520 PE=1 SV=2	PF01177//PF00582	Asp/Glu/Hydantoin racemase//Universal stress protein family	GO:0006807//GO:0006950	nitrogen compound metabolic process//response to stress	GO:0036361	racemase activity, acting on amino acids and derivatives	--	--	--	--
c27194_g2	1387	0	0	0	15	14	0.000647576	2.66e-06	8.92184	up	326501772	BAK02675.1	988	1.48e-128	predicted protein [Hordeum vulgare subsp. vulgare]	153905415	AK281306.1	111	9.89e-49	Gryllus bimaculatus mRNA, GBcontig28167	K01365	CTSL	cathepsin L	http://www.genome.jp/dbget-bin/www_bget?ko:K01365	Q26636	1271	4.24e-172	Cathepsin L OS=Sarcophaga peregrina PE=1 SV=1	PF03051//PF00112	Peptidase C1-like family//Papain family cysteine protease	GO:0006508	proteolysis	GO:0008234//GO:0004197	cysteine-type peptidase activity//cysteine-type endopeptidase activity	--	--	KOG1543	Cysteine proteinase Cathepsin L
c27196_g1	893	1093	362	678	230	292	0.00117829	5.58e-06	-1.53334	up	658048935	XP_008360149.1	753	8.69e-98	PREDICTED: uncharacterized protein LOC103423846 [Malus domestica]	658048934	XM_008361927.1	177	1.28e-85	PREDICTED: Malus x domestica uncharacterized LOC103423846 (LOC103423846), mRNA	--	--	--	--	--	--	--	--	--	--	--	--	--	--	--	--	--	--
c27199_g1	1533	696	348	366	171	137	2.14e-07	2.43e-10	-1.70489	up	645263661	XP_008237337.1	1391	0	PREDICTED: GDSL esterase/lipase At1g29670-like [Prunus mume]	470112548	XM_004292447.1	483	0	PREDICTED: Fragaria vesca subsp. vesca GDSL esterase/lipase At5g08460-like (LOC101303090), mRNA	--	--	--	--	Q9FVV1	562	9.44e-65	GDSL esterase/lipase At1g71250 OS=Arabidopsis thaliana GN=At1g71250 PE=2 SV=1	PF00657	GDSL-like Lipase/Acylhydrolase	GO:0006629	lipid metabolic process	GO:0016788	hydrolase activity, acting on ester bonds	--	--	--	--
c27205_g2	1851	19	19	66	182	92	0.0208214	0.000225059	1.83373	up	470117415	XP_004294853.1	2476	0	PREDICTED: cytochrome P450 734A1-like [Fragaria vesca subsp. vesca]	470117414	XM_004294805.1	1234	0	PREDICTED: Fragaria vesca subsp. vesca cytochrome P450 734A1-like (LOC101308750), mRNA	--	--	--	--	Q2QYH7	1347	2.25e-178	Cytochrome P450 714C2 OS=Oryza sativa subsp. japonica GN=CYP714C2 PE=2 SV=1	PF00322//PF00067	Endothelin family//Cytochrome P450	GO:0019229//GO:0055114	regulation of vasoconstriction//oxidation-reduction process	GO:0005506//GO:0020037//GO:0016705	iron ion binding//heme binding//oxidoreductase activity, acting on paired donors, with incorporation or reduction of molecular oxygen	GO:0005576	extracellular region	KOG0157	Cytochrome P450 CYP4/CYP19/CYP26 subfamilies
c27259_g1	890	13	8	18	0	0	0.0029859	1.83e-05	-9.70275	up	470131475	XP_004301619.1	902	1.55e-115	PREDICTED: probable inorganic phosphate transporter 1-9-like [Fragaria vesca subsp. vesca]	470131474	XM_004301571.1	484	0	PREDICTED: Fragaria vesca subsp. vesca probable inorganic phosphate transporter 1-9-like (LOC101303816), mRNA	K08176	PHO84	MFS transporter, PHS family, inorganic phosphate transporter	http://www.genome.jp/dbget-bin/www_bget?ko:K08176	Q9S735	640	3.43e-77	Probable inorganic phosphate transporter 1-9 OS=Arabidopsis thaliana GN=PHT1-9 PE=2 SV=1	PF05425//PF00083//PF07690//PF03137	Copper resistance protein D//Sugar (and other) transporter//Major Facilitator Superfamily//Organic Anion Transporter Polypeptide (OATP) family	GO:0055085//GO:0006810	transmembrane transport//transport	GO:0022857//GO:0005215	transmembrane transporter activity//transporter activity	GO:0016021//GO:0016020	integral component of membrane//membrane	KOG0252	Inorganic phosphate transporter
c27322_g1	1100	0	0	0	18	9	0.00281755	1.67e-05	9.20457	up	645278139	XP_008244096.1	196	3e-15	PREDICTED: extensin-like [Prunus mume]	--	--	--	--	--	--	--	--	--	--	--	--	--	--	--	--	--	--	--	--	--	--	--
c27322_g2	1088	0	0	0	45	19	2.09e-08	1.77e-11	10.4564	up	645278139	XP_008244096.1	271	2.28e-25	PREDICTED: extensin-like [Prunus mume]	--	--	--	--	--	--	--	--	--	--	--	--	--	PF04335	VirB8 protein	--	--	--	--	GO:0016020	membrane	--	--
c27348_g1	966	6	9	8	32	35	0.0048456	3.45e-05	1.99461	up	470147985	XP_004309556.1	992	4.6e-133	PREDICTED: germin-like protein subfamily 3 member 4-like [Fragaria vesca subsp. vesca]	470147984	XM_004309508.1	468	0	PREDICTED: Fragaria vesca subsp. vesca germin-like protein subfamily 3 member 4-like (LOC101309989), mRNA	--	--	--	--	Q9FLT3	577	2.83e-71	Germin-like protein subfamily 3 member 4 OS=Arabidopsis thaliana GN=At5g61750 PE=2 SV=1	PF00190	Cupin	--	--	GO:0045735	nutrient reservoir activity	--	--	--	--
c27439_g1	495	141	110	102	59	61	0.0043452	3.01e-05	-1.11611	up	470130918	XP_004301348.1	202	4.48e-16	PREDICTED: uncharacterized protein LOC101303619 [Fragaria vesca subsp. vesca]	--	--	--	--	--	--	--	--	--	--	--	--	--	--	--	--	--	--	--	--	--	--	--
c27465_g1	838	3285	1864	3065	1902	1716	0.0203172	0.000217649	-0.72097	up	470141608	XP_004306522.1	641	2.72e-81	PREDICTED: zinc finger A20 and AN1 domain-containing stress-associated protein 5-like [Fragaria vesca subsp. vesca]	470141607	XM_004306474.1	397	0	PREDICTED: Fragaria vesca subsp. vesca zinc finger A20 and AN1 domain-containing stress-associated protein 5-like (LOC101292448), mRNA	--	--	--	--	Q9LHJ8	406	4.56e-47	Zinc finger A20 and AN1 domain-containing stress-associated protein 5 OS=Arabidopsis thaliana GN=SAP5 PE=2 SV=1	PF01428//PF01754	AN1-like Zinc finger//A20-like zinc finger	--	--	GO:0003677//GO:0008270	DNA binding//zinc ion binding	--	--	KOG3173	Predicted Zn-finger protein
c27479_g1	2472	2353	2033	2280	1412	1335	2.57e-05	5.54e-08	-0.822648	up	470101405	XP_004287163.1	1226	6.07e-157	PREDICTED: UDP-glycosyltransferase 74E1-like [Fragaria vesca subsp. vesca]	470101404	XM_004287115.1	636	0	PREDICTED: Fragaria vesca subsp. vesca UDP-glycosyltransferase 74E1-like (LOC101299116), mRNA	--	--	--	--	P0C7P7	766	1.2e-90	UDP-glycosyltransferase 74E1 OS=Arabidopsis thaliana GN=UGT74E1 PE=3 SV=1	PF04101//PF00201	Glycosyltransferase family 28 C-terminal domain//UDP-glucoronosyl and UDP-glucosyl transferase	GO:0005975//GO:0030259//GO:0008152	carbohydrate metabolic process//lipid glycosylation//metabolic process	GO:0016758//GO:0030246	transferase activity, transferring hexosyl groups//carbohydrate binding	--	--	KOG1192	UDP-glucuronosyl and UDP-glucosyl transferase
c27495_g1	1659	49	39	41	116	111	0.000255473	8.31e-07	1.28881	up	470115480	XP_004293927.1	1055	0	PREDICTED: phospholipase A1-IIgamma-like [Fragaria vesca subsp. vesca]	470115479	XM_004293879.1	523	0	PREDICTED: Fragaria vesca subsp. vesca phospholipase A1-IIgamma-like (LOC101314924), mRNA	--	--	--	--	O49523	684	1.35e-143	Phospholipase A1-IIgamma OS=Arabidopsis thaliana GN=DSEL PE=1 SV=1	PF01764	Lipase (class 3)	GO:0046486//GO:0016042//GO:0006629	glycerolipid metabolic process//lipid catabolic process//lipid metabolic process	GO:0004806	triglyceride lipase activity	--	--	--	--
c27499_g1	313	247	252	222	633	463	4.13e-06	7.01e-09	0.953991	up	--	--	--	--	--	--	--	--	--	--	--	--	--	--	--	--	--	--	--	--	--	--	--	--	--	--	--	--
c27509_g1	5346	303	184	217	112	106	7.3e-05	1.91e-07	-1.23249	up	658047427	XP_008359393.1	1817	0	PREDICTED: uncharacterized protein LOC103423104 [Malus domestica]	663681165	HG975519.1	38	1.48e-07	Solanum lycopersicum chromosome ch07, complete genome	--	--	--	--	P10978	985	7.87e-109	Retrovirus-related Pol polyprotein from transposon TNT 1-94 OS=Nicotiana tabacum PE=2 SV=1	PF04587//PF00665//PF00098	ADP-specific Phosphofructokinase/Glucokinase conserved region//Integrase core domain//Zinc knuckle	GO:0005975//GO:0015074	carbohydrate metabolic process//DNA integration	GO:0016773//GO:0008270//GO:0003676	phosphotransferase activity, alcohol group as acceptor//zinc ion binding//nucleic acid binding	--	--	KOG0335	ATP-dependent RNA helicase
c27532_g1	2049	1054	1023	1123	713	719	0.00350463	2.25e-05	-0.698196	up	470118664	XP_004295442.1	2408	0	PREDICTED: reticuline oxidase-like protein-like [Fragaria vesca subsp. vesca]	470118663	XM_004295394.1	1089	0	PREDICTED: Fragaria vesca subsp. vesca reticuline oxidase-like protein-like (LOC101309917), mRNA	--	--	--	--	Q9SVG4	1202	4.63e-155	Reticuline oxidase-like protein OS=Arabidopsis thaliana GN=At4g20830 PE=1 SV=2	PF01565//PF08031	FAD binding domain//Berberine and berberine like	GO:0055114//GO:0006040	oxidation-reduction process//amino sugar metabolic process	GO:0050660//GO:0008762//GO:0016491	flavin adenine dinucleotide binding//UDP-N-acetylmuramate dehydrogenase activity//oxidoreductase activity	--	--	--	--
c27541_g1	1054	18	13	21	116	105	5.85e-13	2.17e-16	2.55302	up	470105535	XP_004289138.1	1478	0	PREDICTED: laccase-11-like [Fragaria vesca subsp. vesca]	470105534	XM_004289090.1	721	0	PREDICTED: Fragaria vesca subsp. vesca laccase-11-like (LOC101314321), mRNA	--	--	--	--	Q8VZA1	1192	1.3e-158	Laccase-11 OS=Arabidopsis thaliana GN=LAC11 PE=2 SV=1	PF00394//PF07731	Multicopper oxidase//Multicopper oxidase	GO:0055114	oxidation-reduction process	GO:0016491//GO:0005507	oxidoreductase activity//copper ion binding	--	--	KOG1263	Multicopper oxidases
c27541_g2	867	0	5	11	82	84	6.91e-10	4.64e-13	3.81884	up	470105535	XP_004289138.1	1327	3.12e-179	PREDICTED: laccase-11-like [Fragaria vesca subsp. vesca]	470105534	XM_004289090.1	719	0	PREDICTED: Fragaria vesca subsp. vesca laccase-11-like (LOC101314321), mRNA	--	--	--	--	Q8VZA1	1132	1.45e-150	Laccase-11 OS=Arabidopsis thaliana GN=LAC11 PE=2 SV=1	PF00394//PF07731//PF07732	Multicopper oxidase//Multicopper oxidase//Multicopper oxidase	GO:0055114	oxidation-reduction process	GO:0005507//GO:0016491	copper ion binding//oxidoreductase activity	--	--	KOG1263	Multicopper oxidases
c27732_g1	708	149	81	75	61	34	0.0341122	0.000431762	-1.25345	up	566156762	XP_006386337.1	124	3.25e-07	hypothetical protein POPTR_0002s07620g [Populus trichocarpa]>gi|550344488|gb|ERP64134.1| hypothetical protein POPTR_0002s07620g [Populus trichocarpa]	--	--	--	--	--	--	--	--	--	--	--	--	--	--	--	--	--	--	--	--	--	--	--
c27743_g1	1306	0	0	0	17	12	0.000840551	3.67e-06	9.00843	up	--	--	--	--	--	--	--	--	--	--	--	--	--	--	--	--	--	--	PF12906	RING-variant domain	--	--	GO:0008270	zinc ion binding	--	--	--	--
c27785_g1	966	1020	403	723	311	309	0.000643054	2.62e-06	-1.31168	up	645219316	XP_008235138.1	232	1.54e-20	PREDICTED: uncharacterized protein LOC103333999 [Prunus mume]	--	--	--	--	--	--	--	--	--	--	--	--	--	--	--	--	--	--	--	--	--	--	--
c27793_g1	1576	68	56	60	31	30	0.0181046	0.000187866	-1.13406	up	470104719	XP_004288744.1	1179	1.93e-156	PREDICTED: uncharacterized protein LOC101299421 [Fragaria vesca subsp. vesca]	470104718	XM_004288696.1	563	0	PREDICTED: Fragaria vesca subsp. vesca uncharacterized LOC101299421 (LOC101299421), mRNA	--	--	--	--	Q9FHH8	145	1.54e-08	Zinc finger protein CONSTANS-LIKE 5 OS=Arabidopsis thaliana GN=COL5 PE=2 SV=2	PF06203	CCT motif	--	--	GO:0005515	protein binding	--	--	--	--
c27812_g1	1558	8967	10470	9734	18158	18487	0.000942888	4.29e-06	0.783398	up	470107959	XP_004290303.1	2064	0	PREDICTED: probable fructose-bisphosphate aldolase 2, chloroplastic-like [Fragaria vesca subsp. vesca]	470107958	XM_004290255.1	1328	0	PREDICTED: Fragaria vesca subsp. vesca probable fructose-bisphosphate aldolase 2, chloroplastic-like (LOC101299626), mRNA	K01623	ALDO	fructose-bisphosphate aldolase, class I	http://www.genome.jp/dbget-bin/www_bget?ko:K01623	Q944G9	1828	0	Probable fructose-bisphosphate aldolase 2, chloroplastic OS=Arabidopsis thaliana GN=FBA2 PE=1 SV=2	PF00274	Fructose-bisphosphate aldolase class-I	GO:0015976//GO:0006020//GO:0006000//GO:0006098//GO:0006013//GO:0006094//GO:0006096	carbon utilization//inositol metabolic process//fructose metabolic process//pentose-phosphate shunt//mannose metabolic process//gluconeogenesis//glycolytic process	GO:0004332	fructose-bisphosphate aldolase activity	--	--	KOG1557	Fructose-biphosphate aldolase
c27862_g1	1687	324	248	413	159	201	0.0116798	0.000108047	-0.967142	up	470135189	XP_004303406.1	1964	0	PREDICTED: E3 ubiquitin-protein ligase PUB23-like [Fragaria vesca subsp. vesca]	470135188	XM_004303358.1	988	0	PREDICTED: Fragaria vesca subsp. vesca E3 ubiquitin-protein ligase PUB23-like (LOC101304597), mRNA	--	--	--	--	Q84TG3	1281	5.67e-171	E3 ubiquitin-protein ligase PUB23 OS=Arabidopsis thaliana GN=PUB23 PE=1 SV=1	PF04564//PF13639//PF00514	U-box domain//Ring finger domain//Armadillo/beta-catenin-like repeat	GO:0016567	protein ubiquitination	GO:0005515//GO:0004842//GO:0008270	protein binding//ubiquitin-protein transferase activity//zinc ion binding	GO:0000151	ubiquitin ligase complex	KOG4642	Chaperone-dependent E3 ubiquitin protein ligase (contains TPR repeats)
c27879_g2	691	0	0	4	33	14	0.00504037	3.66e-05	3.95269	up	695463874	XP_009538820.1	237	3.69e-21	hypothetical protein PHYSODRAFT_289206 [Phytophthora sojae]>gi|348666131|gb|EGZ05959.1| hypothetical protein PHYSODRAFT_289206 [Phytophthora sojae]	194762725	XM_001963449.1	76	1.37e-29	Drosophila ananassae GF20265 (Dana\GF20265), mRNA	K05863	SLC25A4S, ANT	solute carrier family 25 (mitochondrial adenine nucleotide translocator), member 4/5/6/31	http://www.genome.jp/dbget-bin/www_bget?ko:K05863	Q27238	260	4.27e-25	ADP,ATP carrier protein 1 OS=Anopheles gambiae GN=AGAP006782 PE=2 SV=2	--	--	GO:0055085//GO:0006810	transmembrane transport//transport	GO:0005215	transporter activity	GO:0005743//GO:0016021	mitochondrial inner membrane//integral component of membrane	KOG0749	Mitochondrial ADP/ATP carrier proteins
c27886_g1	1202	661	576	720	1207	1067	0.00391024	2.67e-05	0.669899	up	470108589	XP_004290595.1	1276	1.66e-174	PREDICTED: caffeoyl-CoA O-methyltransferase 1-like [Fragaria vesca subsp. vesca]	470108588	XM_004290547.1	701	0	PREDICTED: Fragaria vesca subsp. vesca caffeoyl-CoA O-methyltransferase 1-like (LOC101295967), mRNA	K00588	E2.1.1.104	caffeoyl-CoA O-methyltransferase	http://www.genome.jp/dbget-bin/www_bget?ko:K00588	O65862	1226	1.47e-167	Caffeoyl-CoA O-methyltransferase 1 OS=Populus trichocarpa GN=CCOAOMT1 PE=2 SV=1	PF01596	O-methyltransferase	--	--	GO:0008171	O-methyltransferase activity	--	--	KOG1663	O-methyltransferase
c27923_g1	920	0	0	0	14	50	4.61e-06	8.06e-09	10.888	up	301119759	XP_002907607.1	266	2.54e-24	serine protease family S01A, putative [Phytophthora infestans T30-4]>gi|262106119|gb|EEY64171.1| serine protease family S01A, putative [Phytophthora infestans T30-4]	--	--	--	--	--	K01324	KLKB1	plasma kallikrein	http://www.genome.jp/dbget-bin/www_bget?ko:K01324	P00765	335	1.74e-35	Trypsin-1 OS=Astacus astacus PE=1 SV=1	PF00089	Trypsin	GO:0006508	proteolysis	GO:0004252	serine-type endopeptidase activity	--	--	KOG3627	Trypsin
c27928_g1	1138	38	97	61	205	215	0.0037002	2.49e-05	1.50346	up	470107183	XP_004289928.1	1139	5.66e-153	PREDICTED: desiccation-related protein PCC13-62-like [Fragaria vesca subsp. vesca]	470107182	XM_004289880.1	593	0	PREDICTED: Fragaria vesca subsp. vesca desiccation-related protein PCC13-62-like (LOC101307164), mRNA	--	--	--	--	P22242	645	2.05e-79	Desiccation-related protein PCC13-62 OS=Craterostigma plantagineum PE=2 SV=1	PF08603	Adenylate cyclase associated (CAP) C terminal	GO:0007010	cytoskeleton organization	GO:0003779	actin binding	--	--	--	--
c27980_g1	231	2	7	5	32	28	0.00215057	1.19e-05	2.24952	up	--	--	--	--	--	--	--	--	--	--	--	--	--	--	--	--	--	--	--	--	--	--	--	--	--	--	--	--
c28000_g2	323	119	138	124	252	232	0.019452	0.00020391	0.707248	up	645274187	XP_008242223.1	209	5.08e-19	PREDICTED: auxin-binding protein ABP20 [Prunus mume]	470102372	XM_004287581.1	150	4.43e-71	PREDICTED: Fragaria vesca subsp. vesca auxin-binding protein ABP19a-like (LOC101293922), mRNA	--	--	--	--	Q9ZRA4	187	7.68e-17	Auxin-binding protein ABP19a OS=Prunus persica GN=ABP19A PE=3 SV=1	--	--	--	--	--	--	--	--	--	--
c28014_g1	1714	1200	811	816	565	530	0.000393056	1.42e-06	-0.913934	up	470109143	XP_004290861.1	550	1.64e-63	PREDICTED: uncharacterized protein LOC101303764 [Fragaria vesca subsp. vesca]	470109142	XM_004290813.1	404	0	PREDICTED: Fragaria vesca subsp. vesca uncharacterized LOC101303764 (LOC101303764), mRNA	--	--	--	--	--	--	--	--	PF00582	Universal stress protein family	GO:0006950	response to stress	--	--	--	--	--	--
c28067_g1	1470	1347	751	806	626	414	0.00093437	4.14e-06	-0.981394	up	470101691	XP_004287303.1	745	4.98e-92	PREDICTED: uncharacterized protein LOC101292045 [Fragaria vesca subsp. vesca]	470101690	XM_004287255.1	503	0	PREDICTED: Fragaria vesca subsp. vesca uncharacterized LOC101292045 (LOC101292045), mRNA	--	--	--	--	--	--	--	--	PF00515//PF13181//PF13176	Tetratricopeptide repeat//Tetratricopeptide repeat//Tetratricopeptide repeat	--	--	GO:0005515	protein binding	--	--	--	--
c28113_g1	2481	60	68	83	44	27	0.0282485	0.000338569	-1.26992	up	470139251	XP_004305364.1	1787	0	PREDICTED: LOW QUALITY PROTEIN: heat stress transcription factor A-3-like [Fragaria vesca subsp. vesca]	470139250	XM_004305316.1	808	0	PREDICTED: Fragaria vesca subsp. vesca heat stress transcription factor A-3-like (LOC101295258), mRNA	K09419	HSFF	heat shock transcription factor, other eukaryote	http://www.genome.jp/dbget-bin/www_bget?ko:K09419	Q8GYY1	748	1.69e-88	Heat stress transcription factor A-3 OS=Arabidopsis thaliana GN=HSFA3 PE=2 SV=2	PF04615//PF00447	Utp14 protein//HSF-type DNA-binding	GO:0006364//GO:0006355	rRNA processing//regulation of transcription, DNA-templated	GO:0003700//GO:0043565	sequence-specific DNA binding transcription factor activity//sequence-specific DNA binding	GO:0032040//GO:0005667//GO:0005634	small-subunit processome//transcription factor complex//nucleus	KOG0627	Heat shock transcription factor
c28116_g1	5525	480	364	410	318	263	0.0122191	0.000115151	-0.628451	up	470103964	XP_004288395.1	288	9.85e-26	PREDICTED: uncharacterized protein LOC101307435 [Fragaria vesca subsp. vesca]	470103963	XM_004288347.1	410	0	PREDICTED: Fragaria vesca subsp. vesca uncharacterized LOC101307435 (LOC101307435), mRNA	--	--	--	--	--	--	--	--	PF00798//PF11531	Arenavirus glycoprotein//Coactivator-associated arginine methyltransferase 1 N terminal	GO:0009405	pathogenesis	--	--	GO:0019031	viral envelope	--	--
c28138_g1	1426	183	165	217	119	106	0.00715941	5.81e-05	-0.871783	up	470117250	XP_004294774.1	1906	0	PREDICTED: UDP-glycosyltransferase 87A1-like [Fragaria vesca subsp. vesca]	470117249	XM_004294726.1	888	0	PREDICTED: Fragaria vesca subsp. vesca UDP-glycosyltransferase 87A1-like (LOC101309807), mRNA	--	--	--	--	O64732	1056	6.62e-138	UDP-glycosyltransferase 87A1 OS=Arabidopsis thaliana GN=UGT87A1 PE=2 SV=1	PF00201	UDP-glucoronosyl and UDP-glucosyl transferase	GO:0008152	metabolic process	GO:0016758	transferase activity, transferring hexosyl groups	--	--	KOG1192	UDP-glucuronosyl and UDP-glucosyl transferase
c28140_g1	1180	227	138	176	118	95	0.0156565	0.000156652	-0.8893	up	571484407	XP_006589552.1	125	1.52e-06	PREDICTED: uncharacterized protein LOC102666265 [Glycine max]>gi|321172960|gb|ADW77264.1| CLE10 protein [Glycine max]	--	--	--	--	--	--	--	--	--	--	--	--	--	--	--	--	--	--	--	--	--	--	--
c28209_g1	784	0	0	0	15	13	0.000942888	4.29e-06	10.5459	up	645218074	XP_008228881.1	990	9.41e-130	PREDICTED: fatty acyl-CoA reductase 3-like [Prunus mume]	658036769	XM_008355717.1	208	6.56e-103	PREDICTED: Malus x domestica alcohol-forming fatty acyl-CoA reductase-like (LOC103417541), mRNA	K13356	FAR	fatty acyl-CoA reductase	http://www.genome.jp/dbget-bin/www_bget?ko:K13356	Q0WRB0	738	1.14e-92	Probable fatty acyl-CoA reductase 5 OS=Arabidopsis thaliana GN=FAR5 PE=2 SV=1	PF04321//PF02719//PF01073//PF01370	RmlD substrate binding domain//Polysaccharide biosynthesis protein//3-beta hydroxysteroid dehydrogenase/isomerase family//NAD dependent epimerase/dehydratase family	GO:0008207//GO:0019872//GO:0008209//GO:0045226//GO:0055114//GO:0006694//GO:0009225//GO:0008210//GO:0030639//GO:0009117//GO:0009058//GO:0044237	C21-steroid hormone metabolic process//streptomycin biosynthetic process//androgen metabolic process//extracellular polysaccharide biosynthetic process//oxidation-reduction process//steroid biosynthetic process//nucleotide-sugar metabolic process//estrogen metabolic process//polyketide biosynthetic process//nucleotide metabolic process//biosynthetic process//cellular metabolic process	GO:0003854//GO:0003824//GO:0050662//GO:0016616//GO:0008831	3-beta-hydroxy-delta5-steroid dehydrogenase activity//catalytic activity//coenzyme binding//oxidoreductase activity, acting on the CH-OH group of donors, NAD or NADP as acceptor//dTDP-4-dehydrorhamnose reductase activity	--	--	KOG1221	Acyl-CoA reductase
c28221_g1	567	321	152	269	135	118	0.00781126	6.5e-05	-1.11652	up	645219056	XP_008233798.1	135	5.26e-09	PREDICTED: CYSTM1 family protein A-like [Prunus mume]	--	--	--	--	--	--	--	--	--	--	--	--	--	--	--	--	--	--	--	--	--	--	--
c28323_g1	1423	228	191	153	110	114	0.0212227	0.000231102	-0.888389	up	470112466	XP_004292455.1	566	1.06e-66	PREDICTED: putative B3 domain-containing protein Os03g0621600-like [Fragaria vesca subsp. vesca]	470112465	XM_004292407.1	210	9.39e-104	PREDICTED: Fragaria vesca subsp. vesca putative B3 domain-containing protein Os03g0621600-like (LOC101312519), mRNA	--	--	--	--	Q2R9D2	162	1.04e-10	B3 domain-containing protein Os11g0197600 OS=Oryza sativa subsp. japonica GN=Os11g0197600 PE=2 SV=1	PF02362	B3 DNA binding domain	--	--	GO:0003677	DNA binding	--	--	--	--
c28334_g1	1540	34	43	31	110	125	7.62e-05	2.02e-07	1.57681	up	470109125	XP_004290852.1	1762	0	PREDICTED: auxin-induced protein 5NG4-like [Fragaria vesca subsp. vesca]	470109124	XM_004290804.1	1058	0	PREDICTED: Fragaria vesca subsp. vesca auxin-induced protein 5NG4-like (LOC101301259), mRNA	--	--	--	--	F4HZQ7	1170	2.98e-155	WAT1-related protein At1g21890 OS=Arabidopsis thaliana GN=At1g21890 PE=2 SV=1	PF00892//PF08676	EamA-like transporter family//MutL C terminal dimerisation domain	GO:0006298	mismatch repair	GO:0005524	ATP binding	GO:0016020	membrane	--	--
c28346_g1	1222	938	993	874	1582	1587	0.0203172	0.000217552	0.62919	up	694357436	XP_009359285.1	604	9.86e-86	PREDICTED: LOW QUALITY PROTEIN: uncharacterized protein LOC103949875 [Pyrus x bretschneideri]	470148975	XM_004309974.1	541	0	PREDICTED: Fragaria vesca subsp. vesca uncharacterized LOC101291014 (LOC101291014), mRNA	--	--	--	--	--	--	--	--	--	--	--	--	--	--	--	--	--	--
c28347_g1	951	284	416	335	716	821	0.00147596	7.33e-06	1.01719	up	645218019	XP_008228608.1	349	1.08e-37	PREDICTED: uncharacterized protein LOC103327996 [Prunus mume]	--	--	--	--	--	--	--	--	--	--	--	--	--	--	--	--	--	--	--	--	--	--	--
c28349_g1	1514	238	280	236	469	542	0.00464134	3.26e-05	0.882662	up	470102183	XP_004287537.1	1136	5.33e-150	PREDICTED: uncharacterized protein LOC101290800 [Fragaria vesca subsp. vesca]	470102182	XM_004287489.1	843	0	PREDICTED: Fragaria vesca subsp. vesca uncharacterized LOC101290800 (LOC101290800), mRNA	--	--	--	--	Q8S9H7	295	2.24e-28	Transcription factor DIVARICATA OS=Antirrhinum majus GN=DIVARICATA PE=2 SV=1	PF00098//PF00249	Zinc knuckle//Myb-like DNA-binding domain	--	--	GO:0003676//GO:0003682//GO:0008270	nucleic acid binding//chromatin binding//zinc ion binding	GO:0000785	chromatin	--	--
c28374_g1	1052	611	694	695	1116	1353	0.0107721	9.81e-05	0.762512	up	470133135	XP_004302428.1	1047	1.53e-140	PREDICTED: glucan endo-1,3-beta-glucosidase-like [Fragaria vesca subsp. vesca]	470130236	XM_004300963.1	520	0	PREDICTED: Fragaria vesca subsp. vesca glucan endo-1,3-beta-glucosidase-like (LOC101311383), partial mRNA	--	--	--	--	P50694	920	3.76e-122	Glucan endo-1,3-beta-glucosidase OS=Prunus avium PE=1 SV=1	--	--	--	--	--	--	--	--	--	--
c28483_g1	1276	5166	4153	3988	2872	2717	0.000173973	5.2e-07	-0.795208	up	470121639	XP_004296870.1	896	3.61e-116	PREDICTED: ethylene-responsive transcription factor RAP2-3-like [Fragaria vesca subsp. vesca]	470121638	XM_004296822.1	460	0	PREDICTED: Fragaria vesca subsp. vesca ethylene-responsive transcription factor RAP2-3-like (LOC101293287), mRNA	K09286	EREBP	EREBP-like factor	http://www.genome.jp/dbget-bin/www_bget?ko:K09286	P42736	369	3.66e-39	Ethylene-responsive transcription factor RAP2-3 OS=Arabidopsis thaliana GN=RAP2-3 PE=1 SV=2	PF00847	AP2 domain	GO:0006355	regulation of transcription, DNA-templated	GO:0003700	sequence-specific DNA binding transcription factor activity	GO:0005667	transcription factor complex	--	--
c28547_g1	1653	116	89	89	62	50	0.0220464	0.000245149	-0.942091	up	326633095	CBX89315.1	1472	0	LEAFY protein [Rosa canina]	470128899	XM_004300323.1	814	0	PREDICTED: Fragaria vesca subsp. vesca protein UNIFOLIATA-like (LOC101298517), mRNA	--	--	--	--	Q40505	1157	2.35e-152	Floricaula/leafy homolog 2 OS=Nicotiana tabacum GN=FL2 PE=2 SV=1	PF01698	Floricaula / Leafy protein	GO:0006355	regulation of transcription, DNA-templated	GO:0003677	DNA binding	--	--	--	--
c2855_g1	749	0	0	0	15	6	0.0272491	0.000322696	9.73978	up	--	--	--	--	--	--	--	--	--	--	--	--	--	--	--	--	--	--	--	--	--	--	--	--	--	--	--	--
c28610_g1	1825	1383	1001	1177	979	763	0.0212515	0.000231791	-0.587829	up	470144683	XP_004307978.1	1006	4.35e-130	PREDICTED: zinc finger protein CONSTANS-LIKE 1-like [Fragaria vesca subsp. vesca]	470144682	XM_004307930.1	605	0	PREDICTED: Fragaria vesca subsp. vesca zinc finger protein CONSTANS-LIKE 1-like (LOC101310555), mRNA	--	--	--	--	--	--	--	--	--	--	--	--	--	--	--	--	--	--
c28713_g1	1444	355	209	386	171	121	0.000176428	5.43e-07	-1.2193	up	567910203	XP_006447415.1	491	2.4e-55	hypothetical protein CICLE_v10016303mg [Citrus clementina]>gi|568831085|ref|XP_006469810.1| PREDICTED: myb-related protein Myb4-like [Citrus sinensis]>gi|557550026|gb|ESR60655.1| hypothetical protein CICLE_v10016303mg [Citrus clementina]	470114543	XM_004293426.1	321	1.88e-165	PREDICTED: Fragaria vesca subsp. vesca transcription factor MYB28-like (LOC101297703), mRNA	K09422	MYBP	myb proto-oncogene protein, plant	http://www.genome.jp/dbget-bin/www_bget?ko:K09422	Q7XBH4	380	2.53e-40	Myb-related protein Myb4 OS=Oryza sativa subsp. japonica GN=MYB4 PE=2 SV=2	PF00249	Myb-like DNA-binding domain	--	--	GO:0003682	chromatin binding	GO:0000785	chromatin	KOG0048	Transcription factor, Myb superfamily
c28833_g1	1748	55.94	37.68	31	19	13.82	0.0270188	0.00031762	-1.46921	up	470145104	XP_004308183.1	1578	0	PREDICTED: protein argonaute 4A-like [Fragaria vesca subsp. vesca]	470145103	XM_004308135.1	804	0	PREDICTED: Fragaria vesca subsp. vesca protein argonaute 4A-like (LOC101299332), mRNA	K11593	EIF2C, AGO	eukaryotic translation initiation factor 2C	http://www.genome.jp/dbget-bin/www_bget?ko:K11593	Q9SDG8	1166	6.93e-147	Protein argonaute 4A OS=Oryza sativa subsp. japonica GN=AGO4A PE=2 SV=1	PF04272//PF02170//PF02171	Phospholamban//PAZ domain//Piwi domain	GO:0006816//GO:0006810	calcium ion transport//transport	GO:0042030//GO:0005246//GO:0005515	ATPase inhibitor activity//calcium channel regulator activity//protein binding	GO:0016020	membrane	KOG1041	Translation initiation factor 2C (eIF-2C) and related proteins
c28833_g2	1639	10317.1	7206.32	6806	6310	5338.18	0.0347556	0.000446049	-0.61367	up	567904810	XP_006444893.1	543	1.97e-64	hypothetical protein CICLE_v10022714mg [Citrus clementina]>gi|557547155|gb|ESR58133.1| hypothetical protein CICLE_v10022714mg [Citrus clementina]>gi|641867711|gb|KDO86395.1| hypothetical protein CISIN_1g032055mg [Citrus sinensis]	470133337	XM_004302476.1	362	0	PREDICTED: Fragaria vesca subsp. vesca ubiquitin-conjugating enzyme E2 28-like (LOC101301402), mRNA	K06689	UBE2D_E, UBC4, UBC5	ubiquitin-conjugating enzyme E2 D/E	http://www.genome.jp/dbget-bin/www_bget?ko:K06689	P35135	536	1.58e-63	Ubiquitin-conjugating enzyme E2-17 kDa OS=Solanum lycopersicum PE=2 SV=1	PF00179//PF05773//PF05743	Ubiquitin-conjugating enzyme//RWD domain//UEV domain	GO:0006464//GO:0015031	cellular protein modification process//protein transport	GO:0016881//GO:0005515	acid-amino acid ligase activity//protein binding	--	--	KOG0417	Ubiquitin-protein ligase
c28864_g1	1663	4811	3388	4445	3094	2209	0.000176428	5.41e-07	-0.80514	up	470112165	XP_004292308.1	1536	0	PREDICTED: uncharacterized protein LOC101311247 [Fragaria vesca subsp. vesca]	154183867	EU024824.1	758	0	Fragaria vesca subsp. americana clone fosmid 01L02, complete sequence	--	--	--	--	Q9SII5	1329	5.18e-179	Protein EXORDIUM-like 5 OS=Arabidopsis thaliana GN=EXL5 PE=2 SV=1	--	--	--	--	--	--	--	--	--	--
c28888_g1	1540	651	346	431	225	233	0.000278259	9.3e-07	-1.16312	up	645271124	XP_008240765.1	1286	1.26e-172	PREDICTED: glucan endo-1,3-beta-glucosidase, basic isoform-like [Prunus mume]	470135659	XR_184985.1	746	0	PREDICTED: Fragaria vesca subsp. vesca glucan endo-1,3-beta-glucosidase, basic isoform-like (LOC101303246), misc_RNA	--	--	--	--	P52408	1007	3.33e-131	Glucan endo-1,3-beta-glucosidase, basic isoform OS=Prunus persica GN=GNS1 PE=3 SV=1	PF00332	Glycosyl hydrolases family 17	GO:0005975	carbohydrate metabolic process	GO:0004553	hydrolase activity, hydrolyzing O-glycosyl compounds	--	--	--	--
c28931_g1	1593	344	287	310	572	774	0.000558996	2.19e-06	0.971503	up	470135854	XP_004303722.1	484	1.54e-55	PREDICTED: uncharacterized protein LOC101308693 isoform 1 [Fragaria vesca subsp. vesca]	470135853	XM_004303674.1	547	0	PREDICTED: Fragaria vesca subsp. vesca uncharacterized LOC101308693, transcript variant 1 (LOC101308693), mRNA	--	--	--	--	--	--	--	--	--	--	--	--	--	--	--	--	--	--
c29029_g1	1614	1255	924	1180	932	624	0.00848326	7.24e-05	-0.669533	up	470127617	XP_004299764.1	655	3.39e-79	PREDICTED: uncharacterized protein LOC101305665 [Fragaria vesca subsp. vesca]	470127616	XM_004299716.1	524	0	PREDICTED: Fragaria vesca subsp. vesca uncharacterized LOC101305665 (LOC101305665), mRNA	--	--	--	--	--	--	--	--	--	--	--	--	--	--	--	--	--	--
c29037_g1	2247	1759	396	663	230	366	0.0196399	0.000207704	-1.72055	up	470128868	XP_004300355.1	971	4.46e-122	PREDICTED: ethylene-responsive transcription factor 5-like [Fragaria vesca subsp. vesca]	470128867	XM_004300307.1	650	0	PREDICTED: Fragaria vesca subsp. vesca ethylene-responsive transcription factor 5-like (LOC101294079), mRNA	K09286	EREBP	EREBP-like factor	http://www.genome.jp/dbget-bin/www_bget?ko:K09286	O80341	531	1.56e-59	Ethylene-responsive transcription factor 5 OS=Arabidopsis thaliana GN=ERF5 PE=2 SV=1	--	--	--	--	--	--	--	--	--	--
c29096_g1	1911	19.33	43.54	57.61	168.56	151.02	0.000271399	8.97e-07	1.85964	up	470134316	XP_004303000.1	1656	0	PREDICTED: purple acid phosphatase 22-like [Fragaria vesca subsp. vesca]	470134315	XM_004302952.1	852	0	PREDICTED: Fragaria vesca subsp. vesca purple acid phosphatase 22-like (LOC101297266), mRNA	--	--	--	--	Q8S340	1304	5.28e-173	Purple acid phosphatase 22 OS=Arabidopsis thaliana GN=PAP22 PE=2 SV=1	PF00149	Calcineurin-like phosphoesterase	--	--	GO:0016787	hydrolase activity	--	--	KOG1378	Purple acid phosphatase
c29096_g2	2107	43.67	36.46	59.39	224.44	179.98	7.9e-12	3.77e-15	1.99311	up	470134314	XP_004302999.1	1974	0	PREDICTED: purple acid phosphatase 22-like [Fragaria vesca subsp. vesca]	470134313	XM_004302951.1	992	0	PREDICTED: Fragaria vesca subsp. vesca purple acid phosphatase 22-like (LOC101296976), mRNA	--	--	--	--	Q8S340	1584	0	Purple acid phosphatase 22 OS=Arabidopsis thaliana GN=PAP22 PE=2 SV=1	PF00149	Calcineurin-like phosphoesterase	--	--	GO:0016787	hydrolase activity	--	--	KOG1378	Purple acid phosphatase
c29168_g1	1585	553	667	616	992	1165	0.0425057	0.000579326	0.689504	up	470141842	XP_004306635.1	1164	4.63e-155	PREDICTED: uncharacterized protein LOC101302488 [Fragaria vesca subsp. vesca]	470141841	XM_004306587.1	863	0	PREDICTED: Fragaria vesca subsp. vesca uncharacterized LOC101302488 (LOC101302488), mRNA	--	--	--	--	--	--	--	--	--	--	--	--	--	--	--	--	--	--
c29172_g1	1346	743	776	1092	482	325	2.24e-06	3.45e-09	-1.25804	up	470103189	XP_004288026.1	1674	0	PREDICTED: uncharacterized protein LOC101291755 [Fragaria vesca subsp. vesca]	470103188	XM_004287978.1	810	0	PREDICTED: Fragaria vesca subsp. vesca uncharacterized LOC101291755 (LOC101291755), mRNA	--	--	--	--	Q39008	356	3.01e-35	Mitogen-activated protein kinase kinase kinase 1 OS=Arabidopsis thaliana GN=MEKK1 PE=1 SV=2	PF00069//PF07714	Protein kinase domain//Protein tyrosine kinase	GO:0006468	protein phosphorylation	GO:0004672//GO:0005524	protein kinase activity//ATP binding	--	--	KOG0198	MEKK and related serine/threonine protein kinases
c29230_g1	1521	0	0	0	16	11	0.00200412	1.08e-05	8.64386	up	470135171	XP_004303397.1	2052	0	PREDICTED: polyphenol oxidase, chloroplastic-like [Fragaria vesca subsp. vesca]	297515597	HM063946.1	1017	0	Fragaria pentaphylla polyphenol oxidase 2 (PPO2) mRNA, partial cds	--	--	--	--	P43309	1676	0	Polyphenol oxidase, chloroplastic OS=Malus domestica PE=2 SV=1	PF12143//PF00264//PF12142	Protein of unknown function (DUF_B2219)//Common central domain of tyrosinase//Polyphenol oxidase middle domain	GO:0055114//GO:0006570//GO:0008152//GO:0006118	oxidation-reduction process//tyrosine metabolic process//metabolic process//electron transport	GO:0016491//GO:0004097	oxidoreductase activity//catechol oxidase activity	--	--	--	--
c29247_g1	1334	0	0	0	121	56	5.34e-23	5.67e-27	11.5675	up	595967578	XP_007217300.1	1468	0	hypothetical protein PRUPE_ppa018693mg [Prunus persica]>gi|462413450|gb|EMJ18499.1| hypothetical protein PRUPE_ppa018693mg [Prunus persica]	470140178	XM_004305772.1	765	0	PREDICTED: Fragaria vesca subsp. vesca uncharacterized LOC101310923 (LOC101310923), mRNA	--	--	--	--	Q6DR10	1054	4.78e-139	Protein trichome birefringence-like 43 OS=Arabidopsis thaliana GN=TBL43 PE=2 SV=1	PF01119	DNA mismatch repair protein, C-terminal domain	GO:0006298	mismatch repair	GO:0030983//GO:0005524	mismatched DNA binding//ATP binding	--	--	--	--
c29249_g1	1891	452	380	421	304	215	0.000472044	1.76e-06	-0.832963	up	470110743	XP_004291631.1	905	4.37e-113	PREDICTED: GDSL esterase/lipase At1g28580-like [Fragaria vesca subsp. vesca]	470110742	XM_004291583.1	513	0	PREDICTED: Fragaria vesca subsp. vesca GDSL esterase/lipase At1g28580-like (LOC101292963), mRNA	--	--	--	--	Q94F40	588	2.63e-67	GDSL esterase/lipase At1g28600 OS=Arabidopsis thaliana GN=At1g28600 PE=2 SV=1	PF00657	GDSL-like Lipase/Acylhydrolase	GO:0006629	lipid metabolic process	GO:0016788	hydrolase activity, acting on ester bonds	--	--	--	--
c29262_g1	1887	1293	1021	1136	899	668	0.00162534	8.22e-06	-0.691427	up	470129516	XP_004300662.1	2695	0	PREDICTED: probable glycerol-3-phosphate acyltransferase 3-like [Fragaria vesca subsp. vesca]	470129515	XM_004300614.1	1478	0	PREDICTED: Fragaria vesca subsp. vesca probable glycerol-3-phosphate acyltransferase 3-like (LOC101291832), mRNA	K13508	GPAT	glycerol-3-phosphate acyltransferase	http://www.genome.jp/dbget-bin/www_bget?ko:K13508	Q9SYJ2	1393	0	Probable glycerol-3-phosphate acyltransferase 3 OS=Arabidopsis thaliana GN=GPAT3 PE=2 SV=1	PF03512//PF00895//PF01553	Glycosyl hydrolase family 52//ATP synthase protein 8//Acyltransferase	GO:0005985//GO:0005975//GO:0009117//GO:0015992//GO:0008152//GO:0005982//GO:0015986	sucrose metabolic process//carbohydrate metabolic process//nucleotide metabolic process//proton transport//metabolic process//starch metabolic process//ATP synthesis coupled proton transport	GO:0016746//GO:0009044//GO:0015078	transferase activity, transferring acyl groups//xylan 1,4-beta-xylosidase activity//hydrogen ion transmembrane transporter activity	GO:0000276	mitochondrial proton-transporting ATP synthase complex, coupling factor F(o)	--	--
c29290_g1	1776	2814	3419	3870	5882	5837	0.0267187	0.000313621	0.66984	up	470102732	XP_004287805.1	1856	0	PREDICTED: ferredoxin--NADP reductase, chloroplastic-like [Fragaria vesca subsp. vesca]	470102731	XM_004287757.1	1281	0	PREDICTED: Fragaria vesca subsp. vesca ferredoxin--NADP reductase, chloroplastic-like (LOC101297664), mRNA	K02641	petH	ferredoxin--NADP+ reductase	http://www.genome.jp/dbget-bin/www_bget?ko:K02641	P10933	1609	0	Ferredoxin--NADP reductase, leaf isozyme, chloroplastic OS=Pisum sativum GN=PETH PE=1 SV=1	PF08030//PF00667//PF00175	Ferric reductase NAD binding domain//FAD binding domain//Oxidoreductase NAD-binding domain	GO:0055114	oxidation-reduction process	GO:0016491	oxidoreductase activity	--	--	KOG1158	NADP/FAD dependent oxidoreductase
c29340_g1	1490	205	68	90	51	33	0.0150522	0.000148742	-1.65105	up	470109116	XP_004290848.1	832	4.7e-106	PREDICTED: ethylene-responsive transcription factor ERF012-like [Fragaria vesca subsp. vesca]	470109115	XM_004290800.1	893	0	PREDICTED: Fragaria vesca subsp. vesca ethylene-responsive transcription factor ERF012-like (LOC101299633), mRNA	--	--	--	--	Q9SFE4	334	3.19e-34	Ethylene-responsive transcription factor ERF012 OS=Arabidopsis thaliana GN=ERF012 PE=2 SV=1	PF00847	AP2 domain	GO:0006355	regulation of transcription, DNA-templated	GO:0003700	sequence-specific DNA binding transcription factor activity	GO:0005667	transcription factor complex	--	--
c29342_g1	2681	0	0	0	25	23	1.96e-07	2.19e-10	8.56986	up	--	--	--	--	--	--	--	--	--	--	--	--	--	--	--	--	--	--	--	--	--	--	--	--	--	--	--	--
c29370_g1	2012	85	48	53	30	25	0.0200885	0.00021378	-1.27926	up	--	--	--	--	--	--	--	--	--	--	--	--	--	--	--	--	--	--	--	--	--	--	--	--	--	--	--	--
c29378_g1	1430	605	348	375	246	222	0.00093437	4.16e-06	-1.03904	up	470117667	XP_004294974.1	1398	0	PREDICTED: uncharacterized protein LOC101297521 [Fragaria vesca subsp. vesca]	470117666	XM_004294926.1	838	0	PREDICTED: Fragaria vesca subsp. vesca uncharacterized LOC101297521 (LOC101297521), mRNA	--	--	--	--	--	--	--	--	--	--	--	--	--	--	--	--	--	--
c29384_g1	1794	0	0	0	67	33	1.9e-14	6.06e-18	10.3443	up	470138795	XP_004305139.1	1967	0	PREDICTED: uncharacterized protein At4g19900-like [Fragaria vesca subsp. vesca]	470138794	XM_004305091.1	884	0	PREDICTED: Fragaria vesca subsp. vesca uncharacterized LOC101292329 (LOC101292329), mRNA	K01988	A4GALT	lactosylceramide 4-alpha-galactosyltransferase	http://www.genome.jp/dbget-bin/www_bget?ko:K01988	P0C8Q4	339	4.15e-32	Uncharacterized protein At4g19900 OS=Arabidopsis thaliana GN=At4g19900 PE=2 SV=1	PF12919//PF04572	TcdA/TcdB catalytic glycosyltransferase domain//Alpha 1,4-glycosyltransferase conserved region	--	--	GO:0016757//GO:0008378	transferase activity, transferring glycosyl groups//galactosyltransferase activity	GO:0005795	Golgi stack	--	--
c29462_g1	1962	296	554	517	1132	1065	0.00251503	1.45e-05	1.12876	up	643733186	KDP40133.1	1259	0	hypothetical protein JCGZ_02131 [Jatropha curcas]	470121740	XM_004296871.1	773	0	PREDICTED: Fragaria vesca subsp. vesca glucose-1-phosphate adenylyltransferase large subunit 1, chloroplastic-like (LOC101308455), mRNA	K00975	glgC	glucose-1-phosphate adenylyltransferase	http://www.genome.jp/dbget-bin/www_bget?ko:K00975	P55230	980	0	Glucose-1-phosphate adenylyltransferase large subunit 2, chloroplastic OS=Arabidopsis thaliana GN=APL2 PE=2 SV=2	PF00483	Nucleotidyl transferase	GO:0009058	biosynthetic process	GO:0016779	nucleotidyltransferase activity	--	--	KOG1322	GDP-mannose pyrophosphorylase/mannose-1-phosphate guanylyltransferase
c29477_g1	1174	2529	750	1059	336	568	0.00342001	2.16e-05	-1.74231	up	470128295	XP_004300079.1	799	8.55e-103	PREDICTED: uncharacterized protein LOC101307793 [Fragaria vesca subsp. vesca]	470128294	XM_004300031.1	467	0	PREDICTED: Fragaria vesca subsp. vesca uncharacterized LOC101307793 (LOC101307793), mRNA	--	--	--	--	--	--	--	--	--	--	--	--	--	--	--	--	--	--
c29518_g1	1404	601	336	499	273	236	0.000372661	1.31e-06	-1.0198	up	470137063	XP_004304297.1	951	1.77e-122	PREDICTED: myb-related protein 306-like [Fragaria vesca subsp. vesca]	470137062	XM_004304249.1	833	0	PREDICTED: Fragaria vesca subsp. vesca myb-related protein 306-like (LOC101315453), mRNA	K09422	MYBP	myb proto-oncogene protein, plant	http://www.genome.jp/dbget-bin/www_bget?ko:K09422	P81392	275	9.96e-26	Myb-related protein 306 OS=Antirrhinum majus GN=MYB306 PE=2 SV=1	--	--	--	--	--	--	--	--	KOG0048	Transcription factor, Myb superfamily
c29526_g2	1533	0	0	0	18	20	2.68e-05	5.82e-08	9.4818	up	399920231	AFP55578.1	1270	1.32e-159	copia-type polyprotein [Rosa rugosa]	134254509	AC185361.2	199	1.32e-97	Populus trichocarpa clone Pop1-55D12, complete sequence	--	--	--	--	P10978	596	5.29e-65	Retrovirus-related Pol polyprotein from transposon TNT 1-94 OS=Nicotiana tabacum PE=2 SV=1	PF00325	Bacterial regulatory proteins, crp family	GO:0006355	regulation of transcription, DNA-templated	GO:0003700	sequence-specific DNA binding transcription factor activity	GO:0005622//GO:0005667	intracellular//transcription factor complex	--	--
c29536_g1	2048	2594	1268	2041	1080	1145	0.00556468	4.14e-05	-0.919115	up	470144177	XP_004307738.1	686	6.96e-81	PREDICTED: probable WRKY transcription factor 70-like [Fragaria vesca subsp. vesca]	470144176	XM_004307690.1	317	4.5e-163	PREDICTED: Fragaria vesca subsp. vesca probable WRKY transcription factor 70-like (LOC101306674), mRNA	--	--	--	--	Q9LY00	209	1.17e-16	Probable WRKY transcription factor 70 OS=Arabidopsis thaliana GN=WRKY70 PE=2 SV=1	PF10744//PF03106	Mediator of RNA polymerase II transcription subunit 1//WRKY DNA -binding domain	GO:0006355//GO:0006357	regulation of transcription, DNA-templated//regulation of transcription from RNA polymerase II promoter	GO:0001104//GO:0043565//GO:0003700	RNA polymerase II transcription cofactor activity//sequence-specific DNA binding//sequence-specific DNA binding transcription factor activity	GO:0005667//GO:0016592	transcription factor complex//mediator complex	--	--
c29569_g1	2049	2475	2919	2927	5071	4943	0.00385485	2.61e-05	0.720977	up	470128485	XP_004300170.1	2130	0	PREDICTED: phosphoribulokinase, chloroplastic-like [Fragaria vesca subsp. vesca]	470128484	XM_004300122.1	1198	0	PREDICTED: Fragaria vesca subsp. vesca phosphoribulokinase, chloroplastic-like (LOC101311094), mRNA	K00855	PRK, prkB	phosphoribulokinase	http://www.genome.jp/dbget-bin/www_bget?ko:K00855	P26302	1810	0	Phosphoribulokinase, chloroplastic OS=Triticum aestivum PE=2 SV=1	PF00485	Phosphoribulokinase / Uridine kinase family	GO:0008152	metabolic process	GO:0005524//GO:0016301	ATP binding//kinase activity	--	--	KOG4203	Armadillo/beta-Catenin/plakoglobin
c29583_g1	1769	219	251	232	406	436	0.0288165	0.000347923	0.720788	up	470134944	XP_004303296.1	2050	0	PREDICTED: protein TOO MANY MOUTHS-like [Fragaria vesca subsp. vesca]	470134943	XM_004303248.1	1007	0	PREDICTED: Fragaria vesca subsp. vesca protein TOO MANY MOUTHS-like (LOC101293902), mRNA	--	--	--	--	Q9SSD1	1409	0	Protein TOO MANY MOUTHS OS=Arabidopsis thaliana GN=TMM PE=1 SV=1	PF00560	Leucine Rich Repeat	--	--	GO:0005515	protein binding	--	--	KOG0619	FOG: Leucine rich repeat
c29611_g1	1463	2133	1513	1455	1267	1074	0.011843	0.000110749	-0.668433	up	470126610	XP_004299276.1	1544	0	PREDICTED: isoaspartyl peptidase/L-asparaginase-like [Fragaria vesca subsp. vesca]	470126609	XM_004299228.1	812	0	PREDICTED: Fragaria vesca subsp. vesca isoaspartyl peptidase/L-asparaginase-like (LOC101304575), mRNA	K13051	iaaA, ASRGL1	beta-aspartyl-peptidase (threonine type)	http://www.genome.jp/dbget-bin/www_bget?ko:K13051	P30364	1247	3.86e-168	Isoaspartyl peptidase/L-asparaginase OS=Lupinus angustifolius PE=2 SV=1	PF01112//PF08369	Asparaginase//Proto-chlorophyllide reductase 57 kD subunit	GO:0055114//GO:0015995//GO:0015979	oxidation-reduction process//chlorophyll biosynthetic process//photosynthesis	GO:0016787//GO:0016491	hydrolase activity//oxidoreductase activity	--	--	KOG1592	Asparaginase
c29625_g2	2100	158	158	154	94	80	0.00178189	9.26e-06	-1.00595	up	470110456	XP_004291499.1	1435	0	PREDICTED: protein CUP-SHAPED COTYLEDON 2-like [Fragaria vesca subsp. vesca]	470110455	XM_004291451.1	775	0	PREDICTED: Fragaria vesca subsp. vesca protein CUP-SHAPED COTYLEDON 2-like (LOC101299349), mRNA	--	--	--	--	O04017	706	6.88e-84	Protein CUP-SHAPED COTYLEDON 2 OS=Arabidopsis thaliana GN=NAC098 PE=1 SV=1	PF02365	No apical meristem (NAM) protein	GO:0006355	regulation of transcription, DNA-templated	GO:0003677	DNA binding	--	--	--	--
c29683_g1	1886	96	93	111	220	192	0.00334656	2.09e-05	0.912021	up	470113225	XP_004292825.1	2353	0	PREDICTED: serine carboxypeptidase II-3-like [Fragaria vesca subsp. vesca]	470113224	XM_004292777.1	1202	0	PREDICTED: Fragaria vesca subsp. vesca serine carboxypeptidase II-3-like (LOC101294241), mRNA	K16297	SCPL-II	serine carboxypeptidase-like clade II	http://www.genome.jp/dbget-bin/www_bget?ko:K16297	P52711	1265	5.95e-166	Serine carboxypeptidase II-3 OS=Hordeum vulgare GN=CXP;2-3 PE=2 SV=1	PF00450//PF03498	Serine carboxypeptidase//Cytolethal distending toxin A/C family	GO:0009405//GO:0006508	pathogenesis//proteolysis	GO:0004185	serine-type carboxypeptidase activity	--	--	KOG1282	Serine carboxypeptidases (lysosomal cathepsin A)
c29690_g1	1744	366	614	914	1786	1601	0.00178189	9.24e-06	1.28656	up	470112490	XP_004292467.1	2332	0	PREDICTED: allene oxide synthase-like [Fragaria vesca subsp. vesca]	470112489	XM_004292419.1	1148	0	PREDICTED: Fragaria vesca subsp. vesca allene oxide synthase-like (LOC101292090), mRNA	K01723	AOS	hydroperoxide dehydratase	http://www.genome.jp/dbget-bin/www_bget?ko:K01723	Q40778	1480	0	Allene oxide synthase OS=Parthenium argentatum GN=CYP74A2 PE=1 SV=2	PF00067	Cytochrome P450	GO:0055114	oxidation-reduction process	GO:0016705//GO:0020037//GO:0005506	oxidoreductase activity, acting on paired donors, with incorporation or reduction of molecular oxygen//heme binding//iron ion binding	--	--	KOG0157	Cytochrome P450 CYP4/CYP19/CYP26 subfamilies
c29697_g1	1579	95	88	76	43	47	0.0164324	0.000165576	-1.1375	up	470132748	XP_004302238.1	1317	2.39e-177	PREDICTED: homeobox protein knotted-1-like 1-like [Fragaria vesca subsp. vesca]	258958637	GQ465832.1	830	0	Fragaria x ananassa class I knox protein mRNA, complete cds	--	--	--	--	Q9FP29	743	3.22e-92	Homeobox protein knotted-1-like 1 OS=Oryza sativa subsp. japonica GN=OSH6 PE=2 SV=1	PF00046//PF03790//PF03791//PF05920//PF03789	Homeobox domain//KNOX1 domain//KNOX2 domain//Homeobox KN domain//ELK domain	GO:0006355	regulation of transcription, DNA-templated	GO:0003677//GO:0043565//GO:0003700	DNA binding//sequence-specific DNA binding//sequence-specific DNA binding transcription factor activity	GO:0005634//GO:0005667	nucleus//transcription factor complex	KOG0773	Transcription factor MEIS1 and related HOX domain proteins
c29717_g2	1836	59	77	87	205	168	0.000581791	2.3e-06	1.1836	up	470116125	XP_004294236.1	2757	0	PREDICTED: laccase-4-like [Fragaria vesca subsp. vesca]	470116124	XM_004294188.1	1403	0	PREDICTED: Fragaria vesca subsp. vesca laccase-4-like (LOC101313289), mRNA	--	--	--	--	O80434	2136	0	Laccase-4 OS=Arabidopsis thaliana GN=IRX12 PE=2 SV=2	PF07732//PF00394//PF07731	Multicopper oxidase//Multicopper oxidase//Multicopper oxidase	GO:0055114	oxidation-reduction process	GO:0016491//GO:0005507	oxidoreductase activity//copper ion binding	--	--	KOG1263	Multicopper oxidases
c29742_g1	1564	94	59	56	144	160	0.0219737	0.00024394	1.05881	up	470105574	XP_004289157.1	1099	4.19e-146	PREDICTED: cyclin-U1-1-like [Fragaria vesca subsp. vesca]	470105573	XM_004289109.1	547	0	PREDICTED: Fragaria vesca subsp. vesca cyclin-U1-1-like (LOC101295955), mRNA	--	--	--	--	Q9LJ45	597	7.18e-72	Cyclin-U1-1 OS=Arabidopsis thaliana GN=CYCU1-1 PE=1 SV=1	PF08613	Cyclin	GO:0000079	regulation of cyclin-dependent protein serine/threonine kinase activity	GO:0019901	protein kinase binding	--	--	KOG1674	Cyclin
c29842_g1	2503	24	36	26	70	72	0.0433095	0.000604063	1.19592	up	694437921	XP_009345959.1	2715	0	PREDICTED: subtilisin-like protease [Pyrus x bretschneideri]	595817793	XM_007204199.1	877	0	Prunus persica hypothetical protein (PRUPE_ppa001828mg) mRNA, complete cds	--	--	--	--	O65351	1357	1.12e-173	Subtilisin-like protease OS=Arabidopsis thaliana GN=ARA12 PE=1 SV=1	PF00082//PF05922	Subtilase family//Peptidase inhibitor I9	GO:0043086//GO:0006508	negative regulation of catalytic activity//proteolysis	GO:0042802//GO:0004252	identical protein binding//serine-type endopeptidase activity	--	--	--	--
c29849_g1	1431	402	328	312	250	220	0.0136225	0.00013052	-0.692571	up	470108048	XP_004290347.1	993	3.33e-130	PREDICTED: B3 domain-containing protein REM14-like [Fragaria vesca subsp. vesca]	470108047	XM_004290299.1	579	0	PREDICTED: Fragaria vesca subsp. vesca B3 domain-containing protein REM14-like (LOC101312504), mRNA	--	--	--	--	Q8S2E6	209	1.55e-16	B3 domain-containing protein Os01g0723500 OS=Oryza sativa subsp. japonica GN=Os01g0723500 PE=3 SV=1	PF02178//PF02362	AT hook motif//B3 DNA binding domain	--	--	GO:0003677	DNA binding	--	--	--	--
c29889_g1	1491	0	0	0	22	15	3.36e-05	7.77e-08	9.14211	up	514766634	XP_004966044.1	649	1.69e-76	PREDICTED: elongation factor 1-gamma 3-like [Setaria italica]	121543674	EF070468.1	87	2.34e-35	Maconellicoccus hirsutus clone WHMH2949 putative translation elongation factor 1-gamma mRNA, complete cds	K03233	EEF1G	elongation factor 1-gamma	http://www.genome.jp/dbget-bin/www_bget?ko:K03233	P12261	1567	0	Elongation factor 1-gamma OS=Artemia salina PE=1 SV=3	PF00647//PF13409//PF13417//PF02798	Elongation factor 1 gamma, conserved domain//Glutathione S-transferase, N-terminal domain//Glutathione S-transferase, N-terminal domain//Glutathione S-transferase, N-terminal domain	GO:0006414//GO:0006448	translational elongation//regulation of translational elongation	GO:0005515//GO:0003746	protein binding//translation elongation factor activity	GO:0005853//GO:0005840	eukaryotic translation elongation factor 1 complex//ribosome	KOG0867	Glutathione S-transferase
c29890_g1	2495	65	72	67	166	150	0.000964157	4.43e-06	1.08572	up	470123163	XP_004297603.1	1580	0	PREDICTED: 3-epi-6-deoxocathasterone 23-monooxygenase-like [Fragaria vesca subsp. vesca]	470123162	XM_004297555.1	903	0	PREDICTED: Fragaria vesca subsp. vesca 3-epi-6-deoxocathasterone 23-monooxygenase-like (LOC101297721), mRNA	--	--	--	--	Q94IA6	966	3.3e-119	3-epi-6-deoxocathasterone 23-monooxygenase OS=Arabidopsis thaliana GN=CYP90D1 PE=2 SV=1	PF00067	Cytochrome P450	GO:0055114	oxidation-reduction process	GO:0005506//GO:0020037//GO:0016705	iron ion binding//heme binding//oxidoreductase activity, acting on paired donors, with incorporation or reduction of molecular oxygen	--	--	KOG0157	Cytochrome P450 CYP4/CYP19/CYP26 subfamilies
c29919_g1	1710	82	30	30	14	0	0.0251605	0.000291773	-2.97439	up	470103635	XP_004288237.1	2036	0	PREDICTED: uncharacterized protein LOC101308505 [Fragaria vesca subsp. vesca]	470103634	XM_004288189.1	936	0	PREDICTED: Fragaria vesca subsp. vesca uncharacterized LOC101308505 (LOC101308505), mRNA	--	--	--	--	O64815	1600	0	Probable N-acetyltransferase HLS1-like OS=Arabidopsis thaliana GN=At2g23060 PE=2 SV=1	PF08445//PF13508//PF13302//PF13673//PF00583	FR47-like protein//Acetyltransferase (GNAT) domain//Acetyltransferase (GNAT) domain//Acetyltransferase (GNAT) domain//Acetyltransferase (GNAT) family	GO:0042967	acyl-carrier-protein biosynthetic process	GO:0008080//GO:0016747	N-acetyltransferase activity//transferase activity, transferring acyl groups other than amino-acyl groups	--	--	--	--
c29951_g1	1784	289	343	287	702	992	3.37e-06	5.61e-09	1.35328	up	470102228	XP_004287558.1	771	4.88e-94	PREDICTED: uncharacterized protein LOC101297577 [Fragaria vesca subsp. vesca]	470102227	XM_004287510.1	561	0	PREDICTED: Fragaria vesca subsp. vesca uncharacterized LOC101297577 (LOC101297577), mRNA	--	--	--	--	Q5HZ36	175	3.95e-12	GATA transcription factor 21 OS=Arabidopsis thaliana GN=GATA21 PE=1 SV=2	PF00320	GATA zinc finger	GO:0006355	regulation of transcription, DNA-templated	GO:0043565//GO:0003700//GO:0008270	sequence-specific DNA binding//sequence-specific DNA binding transcription factor activity//zinc ion binding	GO:0005667	transcription factor complex	--	--
c29974_g2	1588	2508	514	865	195	431	0.00949292	8.31e-05	-2.12542	up	595811692	XP_007203279.1	269	9.66e-25	hypothetical protein PRUPE_ppa025539mg, partial [Prunus persica]>gi|462398810|gb|EMJ04478.1| hypothetical protein PRUPE_ppa025539mg, partial [Prunus persica]	--	--	--	--	--	--	--	--	--	--	--	--	--	--	--	--	--	--	--	--	--	--	--
c29982_g1	772	9	19	14	82	48	0.000271399	8.93e-07	2.01808	up	1911477	AAB50679.1	1106	3.66e-150	delta 9 acyl-lipid desaturase/delta 9 acyl-CoA desaturase homolog, partial [Rosa hybrid cultivar]	1911476	S80863.1	562	0	senescence-inducible gene [Rosa hybrida=roses, cv. Kardinal, day-4 post-harvest flowers, petals, mRNA Partial, 1126 nt] >gnl|BL_ORD_ID|234301 Rosa hybrid cultivar mRNA for Delta-9 desaturase, complete cds, clone: RP46	K00507	SCD, desC	stearoyl-CoA desaturase (delta-9 desaturase)	http://www.genome.jp/dbget-bin/www_bget?ko:K00507	Q949X0	714	1.11e-90	Palmitoyl-monogalactosyldiacylglycerol delta-7 desaturase, chloroplastic OS=Arabidopsis thaliana GN=ADS3 PE=2 SV=2	PF05393//PF00487	Human adenovirus early E3A glycoprotein//Fatty acid desaturase	GO:0006629	lipid metabolic process	--	--	GO:0016021	integral component of membrane	KOG1600	Fatty acid desaturase
c29986_g1	2017	315	240	301	490	448	0.0468922	0.000679729	0.594149	up	470117092	XP_004294698.1	2514	0	PREDICTED: cytochrome P450 98A2-like [Fragaria vesca subsp. vesca]	470117091	XM_004294650.1	1211	0	PREDICTED: Fragaria vesca subsp. vesca cytochrome P450 98A2-like (LOC101310387), mRNA	K09754	CYP98A3, C3'H	coumaroylquinate(coumaroylshikimate) 3'-monooxygenase	http://www.genome.jp/dbget-bin/www_bget?ko:K09754	O48922	2322	0	Cytochrome P450 98A2 OS=Glycine max GN=CYP98A2 PE=2 SV=1	PF00067	Cytochrome P450	GO:0055114	oxidation-reduction process	GO:0005506//GO:0016705//GO:0020037	iron ion binding//oxidoreductase activity, acting on paired donors, with incorporation or reduction of molecular oxygen//heme binding	--	--	KOG0156	Cytochrome P450 CYP2 subfamily
c30000_g1	1406	12	26	14	0	0	0.000422211	1.54e-06	-9.35168	up	645257254	XP_008234329.1	1255	1.94e-168	PREDICTED: exostosin-like 2 [Prunus mume]	596001461	XM_007218108.1	392	0	Prunus persica hypothetical protein (PRUPE_ppa007532mg) mRNA, complete cds	--	--	--	--	Q9LY62	854	4.68e-109	Glycosyltransferase family 64 protein C4 OS=Arabidopsis thaliana GN=EPC1 PE=2 SV=1	PF09258//PF01690	Glycosyl transferase family 64 domain//Potato leaf roll virus readthrough protein	--	--	GO:0016758	transferase activity, transferring hexosyl groups	GO:0031227//GO:0019028	intrinsic component of endoplasmic reticulum membrane//viral capsid	KOG1021	Acetylglucosaminyltransferase EXT1/exostosin 1
c30019_g1	2278	67	60	96	154	171	0.0207249	0.000223483	0.827646	up	470135902	XP_004303744.1	995	5.12e-125	PREDICTED: GDSL esterase/lipase 5-like [Fragaria vesca subsp. vesca]	470135901	XM_004303696.1	486	0	PREDICTED: Fragaria vesca subsp. vesca GDSL esterase/lipase 5-like (LOC101290782), mRNA	--	--	--	--	Q9SSA7	607	4.19e-69	GDSL esterase/lipase 5 OS=Arabidopsis thaliana GN=GLIP5 PE=2 SV=2	PF00657	GDSL-like Lipase/Acylhydrolase	GO:0006629	lipid metabolic process	GO:0016788	hydrolase activity, acting on ester bonds	--	--	--	--
c30045_g1	2401	442	548	235	177	116	0.000223008	7.02e-07	-1.68624	up	470144562	XP_004307923.1	1033	1.54e-132	PREDICTED: small heat shock protein, chloroplastic-like [Fragaria vesca subsp. vesca]	470144561	XM_004307875.1	560	0	PREDICTED: Fragaria vesca subsp. vesca small heat shock protein, chloroplastic-like (LOC101315386), mRNA	K13993	HSP20	HSP20 family protein	http://www.genome.jp/dbget-bin/www_bget?ko:K13993	P31170	655	1.03e-77	25.3 kDa heat shock protein, chloroplastic OS=Arabidopsis thaliana GN=HSP25.3 PE=2 SV=1	--	--	--	--	--	--	--	--	KOG3591	Alpha crystallins
c30135_g1	1385	532	259	344	158	212	0.00807864	6.81e-05	-1.12132	up	470119340	XP_004295772.1	1777	0	PREDICTED: mitogen-activated protein kinase kinase kinase A-like [Fragaria vesca subsp. vesca]	470119339	XM_004295724.1	756	0	PREDICTED: Fragaria vesca subsp. vesca mitogen-activated protein kinase kinase kinase A-like (LOC101307975), mRNA	--	--	--	--	Q40541	484	7.03e-52	Mitogen-activated protein kinase kinase kinase NPK1 OS=Nicotiana tabacum GN=NPK1 PE=1 SV=1	PF00069//PF07714	Protein kinase domain//Protein tyrosine kinase	GO:0006468	protein phosphorylation	GO:0004672//GO:0005524	protein kinase activity//ATP binding	--	--	KOG0198	MEKK and related serine/threonine protein kinases
c30143_g1	1816	71	90	78	171	173	0.0104519	9.4e-05	1.01628	up	657974786	XP_008379229.1	694	5.95e-84	PREDICTED: phosphoenolpyruvate/phosphate translocator 2, chloroplastic-like isoform X2 [Malus domestica]>gi|657974788|ref|XP_008379230.1| PREDICTED: phosphoenolpyruvate/phosphate translocator 2, chloroplastic-like isoform X2 [Malus domestica]	470137774	XM_004304590.1	444	0	PREDICTED: Fragaria vesca subsp. vesca phosphoenolpyruvate/phosphate translocator 2, chloroplastic-like (LOC101299978), mRNA	K15283	SLC35E1	solute carrier family 35, member E1	http://www.genome.jp/dbget-bin/www_bget?ko:K15283	Q84QU8	537	5.73e-60	Phosphoenolpyruvate/phosphate translocator 2, chloroplastic OS=Oryza sativa subsp. japonica GN=PPT2 PE=2 SV=1	PF08449//PF00892	UAA transporter family//EamA-like transporter family	GO:0055085	transmembrane transport	--	--	GO:0016020	membrane	KOG1441	Glucose-6-phosphate/phosphate and phosphoenolpyruvate/phosphate antiporter
c30181_g1	2210	618	746	1170	469	374	0.00126392	6.05e-06	-1.14007	up	470136389	XP_004303976.1	2461	0	PREDICTED: cytochrome P450 94A1-like [Fragaria vesca subsp. vesca]	470136388	XM_004303928.1	1339	0	PREDICTED: Fragaria vesca subsp. vesca cytochrome P450 94A1-like (LOC101291070), mRNA	--	--	--	--	Q9SMP5	1438	0	Cytochrome P450 94B3 OS=Arabidopsis thaliana GN=CYP94B3 PE=2 SV=1	PF00067	Cytochrome P450	GO:0055114	oxidation-reduction process	GO:0016705//GO:0020037//GO:0005506	oxidoreductase activity, acting on paired donors, with incorporation or reduction of molecular oxygen//heme binding//iron ion binding	--	--	KOG0157	Cytochrome P450 CYP4/CYP19/CYP26 subfamilies
c30207_g1	1377	26	25	45	138	110	1.84e-06	2.8e-09	1.82054	up	470140336	XP_004305897.1	1793	0	PREDICTED: probable pectinesterase 8-like [Fragaria vesca subsp. vesca]	470140335	XM_004305849.1	922	0	PREDICTED: Fragaria vesca subsp. vesca probable pectinesterase 8-like (LOC101311991), mRNA	--	--	--	--	O23038	1316	4.8e-178	Probable pectinesterase 8 OS=Arabidopsis thaliana GN=PME8 PE=2 SV=2	PF01095	Pectinesterase	GO:0005982//GO:0005985//GO:0042545	starch metabolic process//sucrose metabolic process//cell wall modification	GO:0030599	pectinesterase activity	GO:0005618	cell wall	--	--
c30211_g1	958	3136	2451	2549	1476	973	2.06e-11	1.06e-14	-1.29094	up	470132782	XP_004302254.1	741	8.25e-96	PREDICTED: chaperone protein DnaJ-like [Fragaria vesca subsp. vesca]	470132781	XM_004302206.1	413	0	PREDICTED: Fragaria vesca subsp. vesca chaperone protein DnaJ-like (LOC101293987), mRNA	--	--	--	--	Q6P642	198	1.39e-16	DnaJ homolog subfamily B member 6 OS=Xenopus tropicalis GN=dnajb6 PE=2 SV=1	PF06184	Potexvirus coat protein	--	--	GO:0005198	structural molecule activity	GO:0019028	viral capsid	KOG0714	Molecular chaperone (DnaJ superfamily)
c30252_g2	866	23	28	27	121	48	0.0115788	0.000106846	1.5062	up	470114654	XP_004293526.1	1056	6.89e-138	PREDICTED: polyphenol oxidase, chloroplastic-like [Fragaria vesca subsp. vesca]	470114653	XM_004293478.1	615	0	PREDICTED: Fragaria vesca subsp. vesca polyphenol oxidase, chloroplastic-like (LOC101314061), mRNA	--	--	--	--	P43309	928	1.84e-119	Polyphenol oxidase, chloroplastic OS=Malus domestica PE=2 SV=1	PF00264	Common central domain of tyrosinase	GO:0008152	metabolic process	GO:0016491	oxidoreductase activity	--	--	--	--
c30323_g1	2484	217	133	133	373	416	0.000138039	3.9e-07	1.1857	up	470129230	XP_004300528.1	1652	0	PREDICTED: zinc finger protein CONSTANS-LIKE 16-like [Fragaria vesca subsp. vesca]	470129229	XM_004300480.1	811	0	PREDICTED: Fragaria vesca subsp. vesca zinc finger protein CONSTANS-LIKE 16-like (LOC101297445), mRNA	--	--	--	--	Q8RWD0	476	1.01e-50	Zinc finger protein CONSTANS-LIKE 16 OS=Arabidopsis thaliana GN=COL16 PE=2 SV=2	PF06203//PF00643//PF11057	CCT motif//B-box zinc finger//Cortexin of kidney	--	--	GO:0008270//GO:0005515	zinc ion binding//protein binding	GO:0031224//GO:0005622	intrinsic component of membrane//intracellular	--	--
c30467_g1	1588	52	46	33	15	10	0.00093437	4.16e-06	-1.97226	up	470125185	XP_004298586.1	2003	0	PREDICTED: dynamin-related protein 4C-like [Fragaria vesca subsp. vesca]	595814642	XM_007203713.1	478	0	Prunus persica hypothetical protein (PRUPE_ppa002498mg) mRNA, complete cds	--	--	--	--	Q9ZP55	1522	0	Dynamin-related protein 4C OS=Arabidopsis thaliana GN=DRP4C PE=2 SV=1	PF02212//PF00350//PF01031	Dynamin GTPase effector domain//Dynamin family//Dynamin central region	--	--	GO:0005525//GO:0003924	GTP binding//GTPase activity	--	--	KOG0446	Vacuolar sorting protein VPS1, dynamin, and related proteins
c30497_g1	1933	50	97	91	232	170	0.0131134	0.000124715	1.18184	up	470133579	XP_004302643.1	2605	0	PREDICTED: laccase-4-like [Fragaria vesca subsp. vesca]	470133578	XM_004302595.1	1424	0	PREDICTED: Fragaria vesca subsp. vesca laccase-4-like (LOC101311877), mRNA	--	--	--	--	O80434	2217	0	Laccase-4 OS=Arabidopsis thaliana GN=IRX12 PE=2 SV=2	PF07732//PF06800//PF00394//PF07731	Multicopper oxidase//Sugar transport protein//Multicopper oxidase//Multicopper oxidase	GO:0055114//GO:0034219//GO:0008643	oxidation-reduction process//carbohydrate transmembrane transport//carbohydrate transport	GO:0005507//GO:0016491//GO:0015144	copper ion binding//oxidoreductase activity//carbohydrate transmembrane transporter activity	GO:0016021	integral component of membrane	KOG1263	Multicopper oxidases
c30500_g1	1220	303	210	205	126	154	0.025464	0.000296872	-0.903465	up	--	--	--	--	--	--	--	--	--	--	--	--	--	--	--	--	--	--	--	--	--	--	--	--	--	--	--	--
c30504_g1	1272	1209	553	923	215	357	1.67e-05	3.34e-08	-1.72122	up	470102440	XP_004287662.1	873	1.39e-113	PREDICTED: ethylene-responsive transcription factor ERF017-like [Fragaria vesca subsp. vesca]	470102439	XM_004287614.1	512	0	PREDICTED: Fragaria vesca subsp. vesca ethylene-responsive transcription factor ERF017-like (LOC101304126), mRNA	--	--	--	--	Q84QC2	448	2.69e-51	Ethylene-responsive transcription factor ERF017 OS=Arabidopsis thaliana GN=ERF017 PE=2 SV=1	PF00847	AP2 domain	GO:0006355	regulation of transcription, DNA-templated	GO:0003700	sequence-specific DNA binding transcription factor activity	GO:0005667	transcription factor complex	--	--
c30507_g2	2430	23	21	32	63	97	0.00541376	4.01e-05	1.57608	up	470112199	XP_004292325.1	1320	7.85e-173	PREDICTED: haloalkane dehalogenase-like [Fragaria vesca subsp. vesca]	470112202	XM_004292279.1	787	0	PREDICTED: Fragaria vesca subsp. vesca haloalkane dehalogenase-like (LOC101292280), mRNA	--	--	--	--	Q9AQM4	140	6.77e-08	2-hydroxy-6-oxo-6-(2'-aminophenyl)hexa-2,4-dienoic acid hydrolase OS=Pseudomonas resinovorans GN=carC PE=1 SV=1	--	--	--	--	--	--	--	--	--	--
c30513_g1	2584	883	652	566	428	404	0.00194286	1.03e-05	-0.873115	up	327412655	CCA29116.1	1368	2.46e-180	putative MYB transcription factor [Rosa hybrid cultivar]	327412654	FR828560.1	859	0	Rosa hybrid cultivar mRNA for putative MYB transcription factor (myb9 gene), cultivar Yellow Island	K09422	MYBP	myb proto-oncogene protein, plant	http://www.genome.jp/dbget-bin/www_bget?ko:K09422	Q50EX6	363	2.53e-36	Protein ODORANT1 OS=Petunia hybrida GN=ODO1 PE=2 SV=1	PF00249	Myb-like DNA-binding domain	--	--	GO:0003682	chromatin binding	GO:0000785	chromatin	KOG0048	Transcription factor, Myb superfamily
c30592_g1	940	16	23	32	64	66	0.0314718	0.000387772	1.28912	up	470108553	XP_004290580.1	335	7.8e-32	PREDICTED: ABC transporter C family member 12-like [Fragaria vesca subsp. vesca]	470108552	XM_004290532.1	155	2.3e-73	PREDICTED: Fragaria vesca subsp. vesca ABC transporter C family member 12-like (LOC101315195), mRNA	--	--	--	--	Q9C8G9	231	1.45e-19	ABC transporter C family member 1 OS=Arabidopsis thaliana GN=ABCC1 PE=1 SV=1	--	--	--	--	--	--	--	--	--	--
c30643_g1	1929	21	9	9	0	0	0.00484965	3.47e-05	-9.30682	up	470111497	XP_004291984.1	1317	3.21e-173	PREDICTED: protein ASPARTIC PROTEASE IN GUARD CELL 2-like [Fragaria vesca subsp. vesca]	470123729	XM_004297826.1	276	2.62e-140	PREDICTED: Fragaria vesca subsp. vesca protein ASPARTIC PROTEASE IN GUARD CELL 2-like (LOC101314942), mRNA	--	--	--	--	Q9LS40	503	3.68e-54	Protein ASPARTIC PROTEASE IN GUARD CELL 1 OS=Arabidopsis thaliana GN=ASPG1 PE=1 SV=1	PF00026//PF03422	Eukaryotic aspartyl protease//Carbohydrate binding module (family 6)	GO:0006508	proteolysis	GO:0030246//GO:0004190	carbohydrate binding//aspartic-type endopeptidase activity	--	--	--	--
c30661_g1	2469	339	178	101	96	72	0.0347556	0.000445811	-1.44888	up	657958835	XP_008370956.1	578	1.52e-65	PREDICTED: serine/arginine-rich splicing factor 2-like [Malus domestica]>gi|657958837|ref|XP_008370957.1| PREDICTED: serine/arginine-rich splicing factor 2-like [Malus domestica]>gi|657958839|ref|XP_008370959.1| PREDICTED: serine/arginine-rich splicing factor 2-like [Malus domestica]>gi|657958841|ref|XP_008370960.1| PREDICTED: serine/arginine-rich splicing factor 2-like [Malus domestica]	470135056	XM_004303299.1	468	0	PREDICTED: Fragaria vesca subsp. vesca uncharacterized LOC101310334 (LOC101310334), mRNA	K12891	SFRS2	splicing factor, arginine/serine-rich 2	http://www.genome.jp/dbget-bin/www_bget?ko:K12891	Q9FMG4	527	9.4e-59	Serine/arginine-rich splicing factor SC35 OS=Arabidopsis thaliana GN=SC35 PE=1 SV=1	PF00333//PF00076	Ribosomal protein S5, N-terminal domain//RNA recognition motif. (a.k.a. RRM, RBD, or RNP domain)	GO:0042254//GO:0006412	ribosome biogenesis//translation	GO:0003735//GO:0003676//GO:0003723	structural constituent of ribosome//nucleic acid binding//RNA binding	GO:0005840	ribosome	KOG4207	Predicted splicing factor, SR protein superfamily
c30670_g1	1555	1773	2114	2037	3504	3125	0.0270376	0.000318798	0.60208	up	470108717	XP_004290655.1	1413	0	PREDICTED: chloroplast stem-loop binding protein of 41 kDa a, chloroplastic-like [Fragaria vesca subsp. vesca]	470108716	XM_004290607.1	864	0	PREDICTED: Fragaria vesca subsp. vesca chloroplast stem-loop binding protein of 41 kDa a, chloroplastic-like (LOC101315299), mRNA	--	--	--	--	Q9LYA9	1211	5.19e-161	Chloroplast stem-loop binding protein of 41 kDa a, chloroplastic OS=Arabidopsis thaliana GN=CSP41A PE=1 SV=1	PF01370	NAD dependent epimerase/dehydratase family	GO:0044237	cellular metabolic process	GO:0003824//GO:0050662	catalytic activity//coenzyme binding	--	--	--	--
c30680_g1	1472	3182	1184	1820	915	1048	0.0079417	6.65e-05	-1.16275	up	470116985	XP_004294651.1	1302	3.06e-175	PREDICTED: E3 ubiquitin-protein ligase RING1-like [Fragaria vesca subsp. vesca]	470116984	XM_004294603.1	740	0	PREDICTED: Fragaria vesca subsp. vesca E3 ubiquitin-protein ligase RING1-like (LOC101294151), mRNA	K11982	RNF115_126	E3 ubiquitin-protein ligase RNF115/126	http://www.genome.jp/dbget-bin/www_bget?ko:K11982	P0CH30	330	9.14e-33	E3 ubiquitin-protein ligase RING1 OS=Gossypium hirsutum GN=RING1 PE=1 SV=1	PF13639//PF00097//PF14634//PF12861//PF12678//PF01485//PF04423	Ring finger domain//Zinc finger, C3HC4 type (RING finger)//zinc-RING finger domain//Anaphase-promoting complex subunit 11 RING-H2 finger//RING-H2 zinc finger//IBR domain//Rad50 zinc hook motif	GO:0016567//GO:0006281	protein ubiquitination//DNA repair	GO:0008270//GO:0005524//GO:0046872//GO:0004518//GO:0004842//GO:0005515	zinc ion binding//ATP binding//metal ion binding//nuclease activity//ubiquitin-protein transferase activity//protein binding	GO:0005680	anaphase-promoting complex	KOG0800	FOG: Predicted E3 ubiquitin ligase
c30754_g1	1013	13	16	28	135	109	4.71e-11	2.58e-14	2.80169	up	470112649	XP_004292544.1	582	1.92e-70	PREDICTED: uncharacterized protein LOC101295780 [Fragaria vesca subsp. vesca]	470112648	XM_004292496.1	526	0	PREDICTED: Fragaria vesca subsp. vesca uncharacterized LOC101295780 (LOC101295780), mRNA	--	--	--	--	--	--	--	--	PF00335	Tetraspanin family	--	--	--	--	GO:0016021	integral component of membrane	--	--
c30773_g1	2361	1416	862	1852	748	864	0.0421571	0.000573084	-0.868963	up	470129529	XP_004300667.1	2826	0	PREDICTED: 9-cis-epoxycarotenoid dioxygenase NCED1, chloroplastic-like [Fragaria vesca subsp. vesca]>gi|408384460|gb|AFU61915.1| 9-cis-epoxycarotenoid dioxygenase 2 [Fragaria x ananassa]	470129528	XM_004300619.1	1573	0	PREDICTED: Fragaria vesca subsp. vesca 9-cis-epoxycarotenoid dioxygenase NCED1, chloroplastic-like (LOC101293791), mRNA	K09840	NCED	9-cis-epoxycarotenoid dioxygenase	http://www.genome.jp/dbget-bin/www_bget?ko:K09840	Q9M6E8	2247	0	9-cis-epoxycarotenoid dioxygenase NCED1, chloroplastic OS=Phaseolus vulgaris GN=NCED1 PE=2 SV=1	--	--	--	--	--	--	--	--	--	--
c30815_g1	1187	174	165	206	123	94	0.00609907	4.71e-05	-0.877119	up	470109695	XP_004291128.1	1392	0	PREDICTED: patatin group A-3-like [Fragaria vesca subsp. vesca]	470109694	XM_004291080.1	631	0	PREDICTED: Fragaria vesca subsp. vesca patatin group A-3-like (LOC101310485), mRNA	--	--	--	--	O48723	1020	4.58e-134	Patatin-like protein 2 OS=Arabidopsis thaliana GN=PLP2 PE=1 SV=1	PF01734	Patatin-like phospholipase	GO:0006629	lipid metabolic process	--	--	--	--	--	--
c30844_g1	2536	1297	1281	1503	2304	2204	0.019087	0.000199072	0.594584	up	470130616	XP_004301199.1	846	2.52e-102	PREDICTED: LOW QUALITY PROTEIN: probable pectinesterase 68-like [Fragaria vesca subsp. vesca]	470130615	XM_004301151.1	323	2.58e-166	PREDICTED: Fragaria vesca subsp. vesca probable pectinesterase 68-like (LOC101301500), mRNA	--	--	--	--	Q8LPF3	727	5.5e-86	Probable pectinesterase 68 OS=Arabidopsis thaliana GN=PME68 PE=2 SV=1	PF01754//PF01095	A20-like zinc finger//Pectinesterase	GO:0005985//GO:0042545//GO:0005982	sucrose metabolic process//cell wall modification//starch metabolic process	GO:0030599//GO:0008270//GO:0003677	pectinesterase activity//zinc ion binding//DNA binding	GO:0005618	cell wall	--	--
c30893_g1	1508	219	121	160	87	89	0.0107571	9.76e-05	-1.15886	up	470107415	XP_004290041.1	1259	2.54e-169	PREDICTED: protein FEZ-like [Fragaria vesca subsp. vesca]	470107414	XM_004289993.1	801	0	PREDICTED: Fragaria vesca subsp. vesca protein FEZ-like (LOC101294413), mRNA	--	--	--	--	Q9FIW5	468	9.65e-52	Putative NAC domain-containing protein 94 OS=Arabidopsis thaliana GN=ANAC094 PE=3 SV=1	PF02365	No apical meristem (NAM) protein	GO:0006355	regulation of transcription, DNA-templated	GO:0003677	DNA binding	--	--	--	--
c30918_g1	1998	21	15	16	0	0	2.54e-05	5.38e-08	-8.70275	up	--	--	--	--	--	--	--	--	--	--	--	--	--	--	--	--	--	--	--	--	--	--	--	--	--	--	--	--
c30945_g4	1740	127	143	131	258	302	0.00482071	3.42e-05	0.946405	up	470147220	XP_004309213.1	1641	0	PREDICTED: E3 ubiquitin-protein ligase COP1-like [Fragaria vesca subsp. vesca]	470147219	XM_004309165.1	741	0	PREDICTED: Fragaria vesca subsp. vesca E3 ubiquitin-protein ligase COP1-like (LOC101292653), mRNA	K10143	RFWD2, COP1	E3 ubiquitin-protein ligase RFWD2	http://www.genome.jp/dbget-bin/www_bget?ko:K10143	Q9FFA7	1129	1.98e-148	WD repeat-containing protein RUP2 OS=Arabidopsis thaliana GN=RUP2 PE=1 SV=1	PF00400	WD domain, G-beta repeat	--	--	GO:0005515	protein binding	--	--	KOG0266	WD40 repeat-containing protein
c31025_g1	2910	9393	3345	6120	2794	3364	0.0165418	0.000167848	-1.11073	up	470144003	XP_004307656.1	2848	0	PREDICTED: zinc finger CCCH domain-containing protein 29-like isoform 1 [Fragaria vesca subsp. vesca]	470144002	XM_004307608.1	1938	0	PREDICTED: Fragaria vesca subsp. vesca zinc finger CCCH domain-containing protein 29-like, transcript variant 1 (LOC101306088), mRNA	--	--	--	--	Q9XEE6	1470	0	Zinc finger CCCH domain-containing protein 29 OS=Arabidopsis thaliana GN=At2g40140 PE=2 SV=1	PF05676//PF00023//PF00642//PF13606	NADH-ubiquinone oxidoreductase B18 subunit (NDUFB7)//Ankyrin repeat//Zinc finger C-x8-C-x5-C-x3-H type (and similar)//Ankyrin repeat	GO:0006118//GO:0015992//GO:0006814//GO:0006744//GO:0006120	electron transport//proton transport//sodium ion transport//ubiquinone biosynthetic process//mitochondrial electron transport, NADH to ubiquinone	GO:0005515//GO:0003954//GO:0046872//GO:0008137	protein binding//NADH dehydrogenase activity//metal ion binding//NADH dehydrogenase (ubiquinone) activity	GO:0005739	mitochondrion	KOG1595	CCCH-type Zn-finger protein
c31059_g1	1968	16	19	18	50	43	0.0430578	0.00059479	1.26303	up	470105459	XP_004289101.1	2183	0	PREDICTED: LRR receptor-like serine/threonine-protein kinase GSO1-like [Fragaria vesca subsp. vesca]	470105458	XM_004289053.1	1320	0	PREDICTED: Fragaria vesca subsp. vesca LRR receptor-like serine/threonine-protein kinase GSO1-like (LOC101302116), mRNA	--	--	--	--	Q9FIZ3	523	2.36e-54	LRR receptor-like serine/threonine-protein kinase GSO2 OS=Arabidopsis thaliana GN=GSO2 PE=2 SV=2	PF00560	Leucine Rich Repeat	--	--	GO:0005515	protein binding	--	--	KOG0619	FOG: Leucine rich repeat
c31112_g1	1934	14	21	24	0	0	1.67e-05	3.36e-08	-8.95613	up	470133163	XP_004302442.1	1961	0	PREDICTED: putative pentatricopeptide repeat-containing protein At3g05240-like [Fragaria vesca subsp. vesca]	470133162	XM_004302394.1	1012	0	PREDICTED: Fragaria vesca subsp. vesca putative pentatricopeptide repeat-containing protein At3g05240-like (LOC101300361), mRNA	--	--	--	--	Q9MA95	1269	1.4e-165	Putative pentatricopeptide repeat-containing protein At3g05240 OS=Arabidopsis thaliana GN=PCMP-E82 PE=3 SV=2	PF13176//PF01418	Tetratricopeptide repeat//Helix-turn-helix domain, rpiR family	GO:0006355	regulation of transcription, DNA-templated	GO:0005515//GO:0003700	protein binding//sequence-specific DNA binding transcription factor activity	GO:0005667	transcription factor complex	--	--
c31137_g1	2186	0	0	0	50	39	2.04e-15	5.04e-19	9.78136	up	470140162	XP_004305812.1	2932	0	PREDICTED: exocyst complex component 7-like [Fragaria vesca subsp. vesca]	470140161	XM_004305764.1	1490	0	PREDICTED: Fragaria vesca subsp. vesca exocyst complex component 7-like (LOC101308014), mRNA	--	--	--	--	Q9LZD3	441	6.1e-45	Exocyst complex component EXO70A1 OS=Arabidopsis thaliana GN=EXO70A1 PE=1 SV=1	PF02561//PF03081//PF00033//PF02183	Flagellar protein FliS//Exo70 exocyst complex subunit//Cytochrome b(N-terminal)/b6/petB//Homeobox associated leucine zipper	GO:0006355//GO:0006887//GO:0022904	regulation of transcription, DNA-templated//exocytosis//respiratory electron transport chain	GO:0003677	DNA binding	GO:0005634//GO:0016020//GO:0009288//GO:0000145	nucleus//membrane//bacterial-type flagellum//exocyst	--	--
c31140_g1	2141	374	258	262	193	136	0.000636413	2.58e-06	-1.06004	up	385866429	AFI93430.1	1122	1.66e-143	perianthia [Rosa chinensis]	385866428	JQ008812.1	1010	0	Rosa chinensis cultivar Old Blush perianthia mRNA, complete cds	K14431	TGA	transcription factor TGA	http://www.genome.jp/dbget-bin/www_bget?ko:K14431	Q9SX27	812	2.93e-98	Transcription factor PERIANTHIA OS=Arabidopsis thaliana GN=PAN PE=1 SV=1	PF00335//PF14144	Tetraspanin family//Seed dormancy control	GO:0006351	transcription, DNA-templated	GO:0043565	sequence-specific DNA binding	GO:0016021	integral component of membrane	--	--
c31158_g3	1291	434	384	407	697	667	0.0154119	0.000152851	0.611957	up	290790770	ADD63027.1	199	1.22e-16	photosystem II protein M [Potamophila parviflora]	573015411	KF753637.1	1274	0	Rosa odorata var. gigantea chloroplast, complete genome	K02714	psbM	photosystem II PsbM protein	http://www.genome.jp/dbget-bin/www_bget?ko:K02714	Q06FW7	157	5.49e-12	Photosystem II reaction center protein M OS=Pelargonium hortorum GN=psbM PE=3 SV=1	PF05151	Photosystem II reaction centre M protein (PsbM)	GO:0019684//GO:0015979	photosynthesis, light reaction//photosynthesis	--	--	GO:0016021//GO:0009523	integral component of membrane//photosystem II	--	--
c31165_g1	1960	187	160	242	141	105	0.0344578	0.000439791	-0.863706	up	470125079	XP_004298534.1	119	7.75e-10	PREDICTED: uncharacterized protein LOC101313410 [Fragaria vesca subsp. vesca]	--	--	--	--	--	--	--	--	--	--	--	--	--	PF01344	Kelch motif	--	--	GO:0005515	protein binding	--	--	--	--
c31166_g1	1932	352	222	340	189	113	0.000249031	8.01e-07	-1.166	up	470144074	XP_004307690.1	1257	6.77e-166	PREDICTED: dehydration-responsive element-binding protein 2C-like [Fragaria vesca subsp. vesca]	470144073	XM_004307642.1	622	0	PREDICTED: Fragaria vesca subsp. vesca dehydration-responsive element-binding protein 2C-like (LOC101291378), mRNA	--	--	--	--	O82132	327	7.13e-32	Dehydration-responsive element-binding protein 2A OS=Arabidopsis thaliana GN=DREB2A PE=1 SV=1	PF00847	AP2 domain	GO:0006355	regulation of transcription, DNA-templated	GO:0003700	sequence-specific DNA binding transcription factor activity	GO:0005667	transcription factor complex	--	--
c31178_g1	1925	2254	1384	1488	1069	923	0.000428354	1.57e-06	-0.900307	up	470117712	XP_004294994.1	2076	0	PREDICTED: probable polyamine transporter At3g13620-like [Fragaria vesca subsp. vesca]	470117711	XM_004294946.1	1237	0	PREDICTED: Fragaria vesca subsp. vesca probable polyamine transporter At3g13620-like (LOC101305251), mRNA	--	--	--	--	Q9LHN7	1104	3.84e-142	Probable polyamine transporter At3g13620 OS=Arabidopsis thaliana GN=At3g13620 PE=2 SV=1	PF01330//PF13520//PF00731//PF00324	RuvA N terminal domain//Amino acid permease//AIR carboxylase//Amino acid permease	GO:0003333//GO:0006865//GO:0006810//GO:0006189//GO:0055085//GO:0006281//GO:0006310	amino acid transmembrane transport//amino acid transport//transport//'de novo' IMP biosynthetic process//transmembrane transport//DNA repair//DNA recombination	GO:0015171//GO:0005524//GO:0009378	amino acid transmembrane transporter activity//ATP binding//four-way junction helicase activity	GO:0009379//GO:0016020//GO:0005657	Holliday junction helicase complex//membrane//replication fork	KOG1287	Amino acid transporters
c31218_g1	835	0	0	0	20	13	0.000193054	6.01e-07	10.0293	up	676381657	XP_009034107.1	953	2.28e-125	hypothetical protein AURANDRAFT_36266 [Aureococcus anophagefferens]>gi|323455903|gb|EGB11771.1| hypothetical protein AURANDRAFT_36266 [Aureococcus anophagefferens]	332372867	BT126612.1	214	3.24e-106	Dendroctonus ponderosae clone DPO112_E04 unknown mRNA	K02925	RP-L3e, RPL3	large subunit ribosomal protein L3e	http://www.genome.jp/dbget-bin/www_bget?ko:K02925	O16797	1186	6.05e-161	60S ribosomal protein L3 OS=Drosophila melanogaster GN=RpL3 PE=1 SV=3	PF00297	Ribosomal protein L3	GO:0006412//GO:0042254	translation//ribosome biogenesis	GO:0003735	structural constituent of ribosome	GO:0005622//GO:0005840	intracellular//ribosome	KOG0746	60S ribosomal protein L3 and related proteins
c31237_g1	2607	706	548	523	479	345	0.0150459	0.000148414	-0.669314	up	470140102	XP_004305783.1	1998	0	PREDICTED: uncharacterized protein LOC101297280 [Fragaria vesca subsp. vesca]	470140101	XM_004305735.1	960	0	PREDICTED: Fragaria vesca subsp. vesca uncharacterized LOC101297280 (LOC101297280), mRNA	--	--	--	--	--	--	--	--	--	--	--	--	--	--	--	--	--	--
c31286_g4	979	34	51	64	136	108	0.017044	0.00017445	1.14324	up	470126189	XP_004299075.1	862	6.52e-114	PREDICTED: ribulose bisphosphate carboxylase small chain 1, chloroplastic-like [Fragaria vesca subsp. vesca]	470126188	XM_004299027.1	634	0	PREDICTED: Fragaria vesca subsp. vesca ribulose bisphosphate carboxylase small chain 1, chloroplastic-like (LOC101290860), mRNA	K01602	rbcS	ribulose-bisphosphate carboxylase small chain	http://www.genome.jp/dbget-bin/www_bget?ko:K01602	P24007	775	1.77e-101	Ribulose bisphosphate carboxylase small chain, chloroplastic OS=Pyrus pyrifolia GN=RBCS PE=2 SV=1	--	--	--	--	--	--	--	--	--	--
c31340_g2	2135	794	848	917	1431	1500	0.0170244	0.000173949	0.663326	up	470125463	XP_004298721.1	779	1.9e-94	PREDICTED: PGR5-like protein 1A, chloroplastic-like [Fragaria vesca subsp. vesca]	470125462	XM_004298673.1	484	0	PREDICTED: Fragaria vesca subsp. vesca PGR5-like protein 1A, chloroplastic-like (LOC101308573), mRNA	--	--	--	--	Q8H112	644	1.7e-75	PGR5-like protein 1A, chloroplastic OS=Arabidopsis thaliana GN=PGRL1A PE=1 SV=1	PF01653	NAD-dependent DNA ligase adenylation domain	GO:0006260//GO:0006281	DNA replication//DNA repair	GO:0003911	DNA ligase (NAD+) activity	--	--	--	--
c31415_g1	1549	75	33	44	19	15	0.012313	0.000116668	-1.31316	up	645248677	XP_008230404.1	797	1.34e-94	PREDICTED: uncharacterized protein LOC103329682 [Prunus mume]	470140533	XM_004305947.1	198	4.8e-97	PREDICTED: Fragaria vesca subsp. vesca uncharacterized LOC101297866 (LOC101297866), mRNA	--	--	--	--	--	--	--	--	--	--	--	--	--	--	--	--	--	--
c31467_g1	1681	0	0	0	15	15	0.000478235	1.81e-06	8.66178	up	326522915	BAJ88503.1	707	1.24e-83	predicted protein [Hordeum vulgare subsp. vulgare]	324028813	JF303718.1	573	0	Frankliniella occidentalis clone RT5 cytochrome P450 CYP6-like protein gene, partial cds	K14999	CYP6	cytochrome P450, family 6	http://www.genome.jp/dbget-bin/www_bget?ko:K14999	Q9V4U7	803	4.78e-98	Probable cytochrome P450 6a14 OS=Drosophila melanogaster GN=Cyp6a14 PE=3 SV=2	PF00067	Cytochrome P450	GO:0055114	oxidation-reduction process	GO:0020037//GO:0016705//GO:0005506	heme binding//oxidoreductase activity, acting on paired donors, with incorporation or reduction of molecular oxygen//iron ion binding	--	--	KOG0158	Cytochrome P450 CYP3/CYP5/CYP6/CYP9 subfamilies
c31471_g1	1538	11	15	11	0	0	0.00258918	1.51e-05	-8.6677	up	--	--	--	--	--	--	--	--	--	--	--	--	--	--	--	--	--	--	PF08557	Sphingolipid Delta4-desaturase (DES)	GO:0055114//GO:0006633	oxidation-reduction process//fatty acid biosynthetic process	GO:0016705	oxidoreductase activity, acting on paired donors, with incorporation or reduction of molecular oxygen	GO:0016021	integral component of membrane	--	--
c31487_g1	2195	497	651	643	1124	993	0.0321224	0.000399194	0.678491	up	470134834	XP_004303241.1	1577	0	PREDICTED: uncharacterized protein LOC101301311 [Fragaria vesca subsp. vesca]	470134833	XM_004303193.1	868	0	PREDICTED: Fragaria vesca subsp. vesca uncharacterized LOC101301311 (LOC101301311), mRNA	--	--	--	--	--	--	--	--	--	--	--	--	--	--	--	--	--	--
c31490_g1	5446	913	647	739	520	434	0.000478235	1.81e-06	-0.77992	up	645228275	XP_008220919.1	1813	0	PREDICTED: probable RNA-dependent RNA polymerase 1 [Prunus mume]	--	--	--	--	--	K11699	RDR, RDRP	RNA-dependent RNA polymerase	http://www.genome.jp/dbget-bin/www_bget?ko:K11699	Q9LQV2	1655	0	RNA-dependent RNA polymerase 1 OS=Arabidopsis thaliana GN=RDR1 PE=2 SV=1	PF05183//PF01006	RNA dependent RNA polymerase//Hepatitis C virus non-structural protein NS4a	GO:0006144//GO:0016032	purine nucleobase metabolic process//viral process	GO:0003968	RNA-directed RNA polymerase activity	GO:0019012//GO:0031379	virion//RNA-directed RNA polymerase complex	KOG0988	RNA-directed RNA polymerase QDE-1 required for posttranscriptional gene silencing and RNA interference
c31506_g2	1865	1781	986	1391	967	907	0.0385924	0.00050757	-0.677328	up	470121427	XP_004296770.1	402	4.12e-43	PREDICTED: uncharacterized protein LOC101312046 [Fragaria vesca subsp. vesca]	470121426	XM_004296722.1	495	0	PREDICTED: Fragaria vesca subsp. vesca uncharacterized LOC101312046 (LOC101312046), mRNA	--	--	--	--	--	--	--	--	PF02357	Transcription termination factor nusG	GO:0006355	regulation of transcription, DNA-templated	--	--	--	--	--	--
c31565_g1	1408	56	100	65	187	188	0.00970967	8.56e-05	1.15932	up	645241510	XP_008227113.1	489	1.3e-63	PREDICTED: uncharacterized protein LOC103326644 [Prunus mume]	645241509	XM_008228891.1	238	2.53e-119	PREDICTED: Prunus mume uncharacterized LOC103326644 (LOC103326644), mRNA	--	--	--	--	--	--	--	--	--	--	--	--	--	--	--	--	--	--
c31600_g1	2231	23	21	24	0	0	1.61e-07	1.74e-10	-8.91687	up	645279811	XP_008244903.1	1109	9.43e-139	PREDICTED: uncharacterized protein LOC103343011 [Prunus mume]	--	--	--	--	--	--	--	--	--	--	--	--	--	--	--	--	--	--	--	--	--	--	--
c31606_g1	1636	0	0	0	10	9	0.0307642	0.000376419	8.84549	up	470131766	XP_004301762.1	566	1.48e-95	PREDICTED: uncharacterized protein LOC101311199 [Fragaria vesca subsp. vesca]	470131765	XM_004301714.1	346	2.71e-179	PREDICTED: Fragaria vesca subsp. vesca uncharacterized LOC101311199 (LOC101311199), mRNA	K01166	E3.1.27.1	ribonuclease T2	http://www.genome.jp/dbget-bin/www_bget?ko:K01166	P80022	253	1.03e-34	Extracellular ribonuclease LE OS=Solanum lycopersicum PE=1 SV=2	--	--	--	--	--	--	--	--	--	--
c31655_g8	1068	23	27	39	76	73	0.0254867	0.000297808	1.19831	up	470134122	XP_004302905.1	717	1.57e-87	PREDICTED: uncharacterized protein LOC101293605 [Fragaria vesca subsp. vesca]	470134121	XM_004302857.1	421	0	PREDICTED: Fragaria vesca subsp. vesca uncharacterized LOC101293605 (LOC101293605), mRNA	--	--	--	--	--	--	--	--	PF01925	Sulfite exporter TauE/SafE	--	--	--	--	GO:0016021	integral component of membrane	--	--
c31675_g1	1178	3866	1072	1630	690	786	0.00215057	1.19e-05	-1.65532	up	470144263	XP_004307779.1	1063	1.26e-141	PREDICTED: ethylene-responsive transcription factor 5-like [Fragaria vesca subsp. vesca]	470144262	XM_004307731.1	644	0	PREDICTED: Fragaria vesca subsp. vesca ethylene-responsive transcription factor 5-like (LOC101295082), mRNA	K09286	EREBP	EREBP-like factor	http://www.genome.jp/dbget-bin/www_bget?ko:K09286	Q8VY90	431	9.7e-49	Ethylene-responsive transcription factor ERF105 OS=Arabidopsis thaliana GN=ERF105 PE=2 SV=1	PF00847	AP2 domain	GO:0006355	regulation of transcription, DNA-templated	GO:0003700	sequence-specific DNA binding transcription factor activity	GO:0005667	transcription factor complex	--	--
c31729_g1	1379	657	457	456	318	305	0.00128391	6.17e-06	-0.870064	up	470123121	XP_004297585.1	893	3.46e-115	PREDICTED: uncharacterized protein LOC101315042 [Fragaria vesca subsp. vesca]	470123120	XM_004297537.1	546	0	PREDICTED: Fragaria vesca subsp. vesca uncharacterized LOC101315042 (LOC101315042), mRNA	--	--	--	--	--	--	--	--	--	--	--	--	--	--	--	--	--	--
c31745_g1	1376	576	357	304	186	101	1.35e-06	1.9e-09	-1.67769	up	470134040	XP_004302865.1	840	1.84e-108	PREDICTED: uncharacterized protein LOC101306443 [Fragaria vesca subsp. vesca]	470134039	XM_004302817.1	456	0	PREDICTED: Fragaria vesca subsp. vesca uncharacterized LOC101306443 (LOC101306443), mRNA	--	--	--	--	--	--	--	--	--	--	--	--	--	--	--	--	--	--
c31817_g5	1158	864	689	738	678	402	0.0286371	0.000344744	-0.653159	up	470115530	XP_004293952.1	823	2.98e-107	PREDICTED: abscisic acid receptor PYL6-like [Fragaria vesca subsp. vesca]	470115529	XM_004293904.1	513	0	PREDICTED: Fragaria vesca subsp. vesca abscisic acid receptor PYL6-like (LOC101297328), mRNA	K14496	PYL	abscisic acid receptor PYR/PYL family	http://www.genome.jp/dbget-bin/www_bget?ko:K14496	Q8S8E3	478	8.45e-56	Abscisic acid receptor PYL6 OS=Arabidopsis thaliana GN=PYL6 PE=1 SV=1	PF00407	Pathogenesis-related protein Bet v I family	GO:0009607//GO:0006952	response to biotic stimulus//defense response	--	--	--	--	--	--
c31845_g1	1949	0	0	0	19	13	0.000277126	9.21e-07	8.49185	up	694428003	XP_009341595.1	912	1.9e-111	PREDICTED: uncharacterized protein LOC103933633 [Pyrus x bretschneideri]	--	--	--	--	--	--	--	--	--	--	--	--	--	PF00098	Zinc knuckle	--	--	GO:0008270//GO:0003676	zinc ion binding//nucleic acid binding	--	--	--	--
c31855_g3	2266	0	0	0	23	32	7.91e-08	7.13e-11	9.0634	up	657990485	XP_008387465.1	399	4.84e-61	PREDICTED: pentatricopeptide repeat-containing protein At5g18950-like [Malus domestica]>gi|657990487|ref|XP_008387466.1| PREDICTED: pentatricopeptide repeat-containing protein At5g18950-like [Malus domestica]	--	--	--	--	--	--	--	--	--	Q8GYM2	143	4.1e-14	Pentatricopeptide repeat-containing protein At5g18950 OS=Arabidopsis thaliana GN=At5g18950 PE=2 SV=2	--	--	--	--	--	--	--	--	--	--
c31858_g1	2670	54	46	51	117	112	0.00350463	2.26e-05	1.35755	up	470117088	XP_004294696.1	3568	0	PREDICTED: subtilisin-like protease-like [Fragaria vesca subsp. vesca]	470117087	XM_004294648.1	1929	0	PREDICTED: Fragaria vesca subsp. vesca subtilisin-like protease-like (LOC101309806), mRNA	--	--	--	--	Q9ZSP5	2610	0	Subtilisin-like protease SBT5.3 OS=Arabidopsis thaliana GN=AIR3 PE=2 SV=1	PF00082//PF05658//PF05922	Subtilase family//Head domain of trimeric autotransporter adhesin//Peptidase inhibitor I9	GO:0043086//GO:0009405//GO:0006508	negative regulation of catalytic activity//pathogenesis//proteolysis	GO:0042802//GO:0004252	identical protein binding//serine-type endopeptidase activity	GO:0019867	outer membrane	--	--
c31946_g1	915	38	82	69	150	251	0.00689523	5.53e-05	1.5502	up	470137923	XP_004304709.1	981	1.5e-131	PREDICTED: thaumatin-like protein-like [Fragaria vesca subsp. vesca]	470137922	XM_004304661.1	518	0	PREDICTED: Fragaria vesca subsp. vesca thaumatin-like protein-like (LOC101297567), mRNA	--	--	--	--	P81370	831	1.38e-109	Thaumatin-like protein OS=Actinidia deliciosa GN=tlp PE=1 SV=2	PF00947	Picornavirus core protein 2A	GO:0006508//GO:0016032	proteolysis//viral process	GO:0008233	peptidase activity	--	--	--	--
c31947_g1	1805	895	1162	1394	2220	1889	0.0416802	0.000562181	0.698191	up	470138038	XP_004304766.1	1585	0	PREDICTED: uncharacterized protein LOC101291650 [Fragaria vesca subsp. vesca]	470138037	XM_004304718.1	981	0	PREDICTED: Fragaria vesca subsp. vesca uncharacterized LOC101291650 (LOC101291650), mRNA	--	--	--	--	Q9SR19	1124	4.55e-146	Rubisco accumulation factor 2, chloroplastic OS=Arabidopsis thaliana GN=RAF2 PE=1 SV=1	--	--	--	--	--	--	--	--	--	--
c31950_g2	1545	24706	21227	18173	35538	40810	0.00781126	6.49e-05	0.712158	up	645247564	XP_008229895.1	1258	1.07e-169	PREDICTED: chlorophyll a-b binding protein 151, chloroplastic [Prunus mume]	645247563	XM_008231673.1	616	0	PREDICTED: Prunus mume chlorophyll a-b binding protein 151, chloroplastic (LOC103329237), mRNA	K08913	LHCB2	light-harvesting complex II chlorophyll a/b binding protein 2	http://www.genome.jp/dbget-bin/www_bget?ko:K08913	P27518	1209	6.48e-163	Chlorophyll a-b binding protein 151, chloroplastic OS=Gossypium hirsutum GN=CAB-151 PE=2 SV=2	--	--	--	--	--	--	--	--	--	--
c32004_g2	583	0	0	0	11	32	0.000173783	5.13e-07	11.2615	up	326515156	BAK03491.1	357	1.76e-37	predicted protein [Hordeum vulgare subsp. vulgare]	--	--	--	--	--	K01363	CTSB	cathepsin B	http://www.genome.jp/dbget-bin/www_bget?ko:K01363	A1E295	407	2.36e-46	Cathepsin B OS=Sus scrofa GN=CTSB PE=1 SV=1	PF00112//PF08127	Papain family cysteine protease//Peptidase family C1 propeptide	GO:0006508//GO:0050790	proteolysis//regulation of catalytic activity	GO:0004197//GO:0008234	cysteine-type endopeptidase activity//cysteine-type peptidase activity	--	--	KOG1543	Cysteine proteinase Cathepsin L
c32035_g1	1713	202	163	148	112	96	0.0145093	0.000141581	-0.843471	up	470146951	XP_004309082.1	777	6.22e-94	PREDICTED: B3 domain-containing transcription factor VRN1-like [Fragaria vesca subsp. vesca]	470146950	XM_004309034.1	352	0	PREDICTED: Fragaria vesca subsp. vesca B3 domain-containing transcription factor VRN1-like (LOC101297202), mRNA	--	--	--	--	Q8L3W1	219	5.67e-18	B3 domain-containing transcription factor VRN1 OS=Arabidopsis thaliana GN=VRN1 PE=1 SV=1	PF02362	B3 DNA binding domain	--	--	GO:0003677	DNA binding	--	--	--	--
c32138_g2	724	953	932	1030	876	574	0.0438687	0.000618841	-0.589572	up	470109589	XP_004291075.1	432	1.73e-47	PREDICTED: cysteine proteinase RD21a-like [Fragaria vesca subsp. vesca]	470109588	XM_004291027.1	507	0	PREDICTED: Fragaria vesca subsp. vesca cysteine proteinase RD21a-like (LOC101295389), mRNA	--	--	--	--	P25776	322	7.25e-33	Oryzain alpha chain OS=Oryza sativa subsp. japonica GN=Os04g0650000 PE=1 SV=2	--	--	--	--	--	--	--	--	--	--
c32142_g1	1217	0	0	0	20	71	4.1e-08	3.62e-11	10.8803	up	629118697	KCW83187.1	632	8.11e-74	hypothetical protein EUGRSUZ_B00136, partial [Eucalyptus grandis]	505846179	XM_004616510.1	39	9.15e-09	PREDICTED: Sorex araneus lactase (LCT), mRNA	K01188	E3.2.1.21	beta-glucosidase	http://www.genome.jp/dbget-bin/www_bget?ko:K01188	Q42707	610	4.56e-71	Furostanol glycoside 26-O-beta-glucosidase OS=Cheilocostus speciosus GN=F26G PE=1 SV=1	PF00150//PF00232	Cellulase (glycosyl hydrolase family 5)//Glycosyl hydrolase family 1	GO:0005975	carbohydrate metabolic process	GO:0004553	hydrolase activity, hydrolyzing O-glycosyl compounds	--	--	--	--
c32148_g3	797	1034	1117	1630	4606	3179	4.95e-10	3.06e-13	1.46882	up	470120548	XP_004296362.1	287	7.38e-28	PREDICTED: uncharacterized protein LOC101298879 [Fragaria vesca subsp. vesca]	470120547	XM_004296314.1	251	8.33e-127	PREDICTED: Fragaria vesca subsp. vesca uncharacterized LOC101298879 (LOC101298879), mRNA	--	--	--	--	--	--	--	--	PF00666	Cathelicidin	GO:0006952	defense response	--	--	GO:0005576	extracellular region	--	--
c32183_g1	666	289	423	439	781	963	0.00186731	9.8e-06	1.05341	up	470133092	XP_004302408.1	564	4.04e-71	PREDICTED: EG45-like domain containing protein-like [Fragaria vesca subsp. vesca]	470133091	XM_004302360.1	311	3.06e-160	PREDICTED: Fragaria vesca subsp. vesca EG45-like domain containing protein-like (LOC101314673), mRNA	--	--	--	--	Q9ZP41	442	1.63e-53	EG45-like domain containing protein OS=Citrus jambhiri GN=CjBAp12 PE=1 SV=1	PF00967	Barwin family	GO:0042742//GO:0050832	defense response to bacterium//defense response to fungus	--	--	--	--	--	--
c32272_g1	2733	89	82	101	239	171	0.000610066	2.45e-06	1.03616	up	470103153	XP_004288008.1	1424	0	PREDICTED: protein IRX15-like [Fragaria vesca subsp. vesca]	470103152	XM_004287960.1	881	0	PREDICTED: Fragaria vesca subsp. vesca protein IRX15-like (LOC101311316), mRNA	--	--	--	--	Q9FH92	1110	3.84e-142	Protein IRX15-LIKE OS=Arabidopsis thaliana GN=IRX15-L PE=2 SV=1	--	--	--	--	--	--	--	--	--	--
c32301_g1	2424	0	0	0	25.58	21.22	3.91e-07	4.77e-10	8.76487	up	596039318	XP_007219885.1	221	2.06e-30	hypothetical protein PRUPE_ppb013119mg [Prunus persica]>gi|462416347|gb|EMJ21084.1| hypothetical protein PRUPE_ppb013119mg [Prunus persica]	470128589	XM_004300172.1	222	3.45e-110	PREDICTED: Fragaria vesca subsp. vesca uncharacterized LOC101302077 (LOC101302077), mRNA	--	--	--	--	P11369	104	6.63e-07	LINE-1 retrotransposable element ORF2 protein OS=Mus musculus GN=Pol PE=1 SV=2	PF08352//PF00078	Oligopeptide/dipeptide transporter, C-terminal region//Reverse transcriptase (RNA-dependent DNA polymerase)	GO:0006278//GO:0015833	RNA-dependent DNA replication//peptide transport	GO:0005524//GO:0003964//GO:0003723//GO:0000166	ATP binding//RNA-directed DNA polymerase activity//RNA binding//nucleotide binding	--	--	--	--
c32324_g1	2376	386	435	423	788	698	0.00627275	4.89e-05	0.703156	up	470111835	XP_004292148.1	1288	6.56e-160	PREDICTED: pentatricopeptide repeat-containing protein At4g34830, chloroplastic-like [Fragaria vesca subsp. vesca]	470111834	XM_004292100.1	874	0	PREDICTED: Fragaria vesca subsp. vesca pentatricopeptide repeat-containing protein At4g34830, chloroplastic-like (LOC101297215), mRNA	--	--	--	--	Q0WLC6	854	1.41e-97	Pentatricopeptide repeat-containing protein MRL1, chloroplastic OS=Arabidopsis thaliana GN=MRL1 PE=2 SV=2	PF13176//PF09478//PF00637	Tetratricopeptide repeat//Carbohydrate binding domain CBM49//Region in Clathrin and VPS	GO:0006886//GO:0016192	intracellular protein transport//vesicle-mediated transport	GO:0005515//GO:0030246	protein binding//carbohydrate binding	--	--	--	--
c32333_g2	643	875	527	825	314	233	5.2e-11	2.94e-14	-1.57802	up	470107510	XP_004290088.1	711	9.73e-88	PREDICTED: 3-hydroxy-3-methylglutaryl-coenzyme A reductase 2-like [Fragaria vesca subsp. vesca]	470107509	XM_004290040.1	379	0	PREDICTED: Fragaria vesca subsp. vesca 3-hydroxy-3-methylglutaryl-coenzyme A reductase 2-like (LOC101308137), mRNA	K00021	HMGCR	hydroxymethylglutaryl-CoA reductase (NADPH)	http://www.genome.jp/dbget-bin/www_bget?ko:K00021	O64966	420	2.12e-46	3-hydroxy-3-methylglutaryl-coenzyme A reductase 1 OS=Gossypium hirsutum GN=HMG1 PE=3 SV=1	PF09243	Mitochondrial small ribosomal subunit Rsm22	GO:0006412	translation	GO:0008168	methyltransferase activity	--	--	--	--
c32335_g1	2126	82	56	77	39	37	0.0329741	0.000415608	-1.03031	up	645238063	XP_008225501.1	1528	0	PREDICTED: piriformospora indica-insensitive protein 2-like [Prunus mume]	645238062	XM_008227279.1	707	0	PREDICTED: Prunus mume piriformospora indica-insensitive protein 2-like (LOC103325140), mRNA	--	--	--	--	Q5PP26	425	4.43e-44	Piriformospora indica-insensitive protein 2 OS=Arabidopsis thaliana GN=PII-2 PE=2 SV=1	PF00560	Leucine Rich Repeat	--	--	GO:0005515	protein binding	--	--	KOG0619	FOG: Leucine rich repeat
c32369_g1	1151	738	884	969	2111	1755	4.43e-06	7.68e-09	1.01739	up	470112175	XP_004292313.1	1631	0	PREDICTED: xylem cysteine proteinase 1-like [Fragaria vesca subsp. vesca]	470112174	XM_004292265.1	836	0	PREDICTED: Fragaria vesca subsp. vesca xylem cysteine proteinase 1-like (LOC101312696), mRNA	K16290	XCP	xylem cysteine proteinase	http://www.genome.jp/dbget-bin/www_bget?ko:K16290	O65493	1305	4.03e-178	Xylem cysteine proteinase 1 OS=Arabidopsis thaliana GN=XCP1 PE=1 SV=1	PF00112//PF03051	Papain family cysteine protease//Peptidase C1-like family	GO:0006508	proteolysis	GO:0008234//GO:0004197	cysteine-type peptidase activity//cysteine-type endopeptidase activity	--	--	KOG1543	Cysteine proteinase Cathepsin L
c32392_g1	1532	3815	3189	4019	2873	2364	0.00360707	2.38e-05	-0.621522	up	470144365	XP_004307828.1	1535	0	PREDICTED: uncharacterized protein LOC101310750 [Fragaria vesca subsp. vesca]	470144364	XM_004307780.1	837	0	PREDICTED: Fragaria vesca subsp. vesca uncharacterized LOC101310750 (LOC101310750), mRNA	--	--	--	--	Q9FHM9	1301	7.75e-176	Protein EXORDIUM-like 3 OS=Arabidopsis thaliana GN=EXL3 PE=2 SV=1	--	--	--	--	--	--	--	--	--	--
c32436_g1	3136	219	297	316	542	525	0.0186552	0.00019391	0.973092	up	470131346	XP_004301557.1	765	7.24e-87	PREDICTED: prolycopene isomerase, chloroplastic-like [Fragaria vesca subsp. vesca]	470131345	XM_004301509.1	382	0	PREDICTED: Fragaria vesca subsp. vesca prolycopene isomerase, chloroplastic-like (LOC101305380), mRNA	--	--	--	--	Q2VEX9	212	6.87e-16	Prolycopene isomerase, chloroplastic OS=Daucus carota GN=CRTISO PE=2 SV=1	PF05834//PF01593//PF01266//PF00070//PF07992//PF00732	Lycopene cyclase protein//Flavin containing amine oxidoreductase//FAD dependent oxidoreductase//Pyridine nucleotide-disulphide oxidoreductase//Pyridine nucleotide-disulphide oxidoreductase//GMC oxidoreductase	GO:0016117//GO:0055114	carotenoid biosynthetic process//oxidation-reduction process	GO:0016705//GO:0016491//GO:0016614//GO:0050660	oxidoreductase activity, acting on paired donors, with incorporation or reduction of molecular oxygen//oxidoreductase activity//oxidoreductase activity, acting on CH-OH group of donors//flavin adenine dinucleotide binding	--	--	--	--
c32445_g2	1085	84	97	98	218	212	0.000504515	1.92e-06	1.09375	up	470132905	XP_004302315.1	1071	1.69e-144	PREDICTED: germin-like protein 5-1-like [Fragaria vesca subsp. vesca]	470132904	XM_004302267.1	590	0	PREDICTED: Fragaria vesca subsp. vesca germin-like protein 5-1-like (LOC101311682), mRNA	--	--	--	--	Q6I544	797	1.17e-103	Germin-like protein 5-1 OS=Oryza sativa subsp. japonica GN=Os05g0277500 PE=2 SV=1	PF00190	Cupin	--	--	GO:0045735	nutrient reservoir activity	--	--	--	--
c32652_g1	952	719	316	535	292	301	0.0315849	0.000389724	-0.922905	up	--	--	--	--	--	--	--	--	--	--	--	--	--	--	--	--	--	--	--	--	--	--	--	--	--	--	--	--
c32758_g1	2747	490	420	460	801	709	0.0149026	0.000145683	0.614306	up	470109947	XP_004291249.1	3190	0	PREDICTED: ABC transporter G family member 14-like [Fragaria vesca subsp. vesca]	470109946	XM_004291201.1	1596	0	PREDICTED: Fragaria vesca subsp. vesca ABC transporter G family member 14-like (LOC101298280), mRNA	--	--	--	--	Q9C6W5	2462	0	ABC transporter G family member 14 OS=Arabidopsis thaliana GN=ABCG14 PE=2 SV=1	PF00005//PF01695//PF03193//PF01061	ABC transporter//IstB-like ATP binding protein//Protein of unknown function, DUF258//ABC-2 type transporter	--	--	GO:0003924//GO:0016887//GO:0005525//GO:0005524	GTPase activity//ATPase activity//GTP binding//ATP binding	GO:0016020	membrane	KOG0061	Transporter, ABC superfamily (Breast cancer resistance protein)
c32770_g1	1925	5649	3787	3896	3465	2717	0.0120691	0.00011329	-0.626537	up	--	--	--	--	--	--	--	--	--	--	--	--	--	--	--	--	--	--	--	--	--	--	--	--	--	--	--	--
c32885_g1	268	167	153	164	362	273	0.0012405	5.92e-06	0.688762	up	--	--	--	--	--	--	--	--	--	--	--	--	--	--	--	--	--	--	--	--	--	--	--	--	--	--	--	--
c32937_g2	2573	1614	2329	2267	4215	3951	0.00400396	2.75e-05	0.836449	up	595823337	XP_007205053.1	2528	0	hypothetical protein PRUPE_ppa004306mg [Prunus persica]>gi|462400695|gb|EMJ06252.1| hypothetical protein PRUPE_ppa004306mg [Prunus persica]	470104314	XR_183792.1	1449	0	PREDICTED: Fragaria vesca subsp. vesca serine hydroxymethyltransferase, mitochondrial-like (LOC101310745), misc_RNA	K00600	glyA, SHMT	glycine hydroxymethyltransferase	http://www.genome.jp/dbget-bin/www_bget?ko:K00600	P50433	2417	0	Serine hydroxymethyltransferase, mitochondrial OS=Solanum tuberosum PE=2 SV=1	PF01212//PF06387//PF00464//PF00155	Beta-eliminating lyase//D1 dopamine receptor-interacting protein (calcyon)//Serine hydroxymethyltransferase//Aminotransferase class I and II	GO:0006544//GO:0009058//GO:0048268//GO:0007212//GO:0006520//GO:0006563	glycine metabolic process//biosynthetic process//clathrin coat assembly//dopamine receptor signaling pathway//cellular amino acid metabolic process//L-serine metabolic process	GO:0016829//GO:0032051//GO:0030170//GO:0004372	lyase activity//clathrin light chain binding//pyridoxal phosphate binding//glycine hydroxymethyltransferase activity	GO:0016021	integral component of membrane	KOG2467	Glycine/serine hydroxymethyltransferase
c32939_g1	1421	3327	2394	2746	1978	1973	0.00956021	8.4e-05	-0.633329	up	470144170	XP_004307735.1	682	1.17e-83	PREDICTED: uncharacterized protein LOC101305600 [Fragaria vesca subsp. vesca]	470144169	XM_004307687.1	394	0	PREDICTED: Fragaria vesca subsp. vesca uncharacterized LOC101305600 (LOC101305600), mRNA	--	--	--	--	--	--	--	--	--	--	--	--	--	--	--	--	--	--
c32940_g1	2319	2415	1822	3565	1619	1268	0.00231148	1.3e-05	-0.974776	up	470106792	XP_004289743.1	2359	0	PREDICTED: probable indole-3-acetic acid-amido synthetase GH3.1-like [Fragaria vesca subsp. vesca]	470106791	XM_004289695.1	1157	0	PREDICTED: Fragaria vesca subsp. vesca probable indole-3-acetic acid-amido synthetase GH3.1-like (LOC101296438), mRNA	K14487	GH3	auxin responsive GH3 gene family	http://www.genome.jp/dbget-bin/www_bget?ko:K14487	O82333	1987	0	Probable indole-3-acetic acid-amido synthetase GH3.1 OS=Arabidopsis thaliana GN=GH3.1 PE=2 SV=1	PF00612	IQ calmodulin-binding motif	--	--	GO:0005515	protein binding	--	--	--	--
c32952_g1	2279	9390	6308	7650	6347	4143	0.00445649	3.1e-05	-0.704794	up	470137668	XP_004304585.1	319	4.04e-31	PREDICTED: uncharacterized protein LOC101309276 [Fragaria vesca subsp. vesca]	307750841	HQ185074.1	332	2.3e-171	Fragaria vesca clone VT_523_R T-DNA insertion flanking sequence	--	--	--	--	Q9LFR3	233	1.18e-19	Gibberellin-regulated protein 14 OS=Arabidopsis thaliana GN=GASA14 PE=1 SV=1	PF10596	U6-snRNA interacting domain of PrP8	--	--	GO:0017070	U6 snRNA binding	--	--	--	--
c32963_g5	2366	521	347	388	320	190	0.00557236	4.17e-05	-0.812249	up	470125527	XP_004298753.1	2507	0	PREDICTED: O-glucosyltransferase rumi homolog [Fragaria vesca subsp. vesca]	470125526	XM_004298705.1	1195	0	PREDICTED: Fragaria vesca subsp. vesca O-glucosyltransferase rumi homolog (LOC101292895), mRNA	--	--	--	--	Q7ZVE6	262	1.71e-22	KDEL motif-containing protein 1 OS=Danio rerio GN=kdelc1 PE=2 SV=1	--	--	--	--	--	--	--	--	KOG2458	Endoplasmic reticulum protein EP58, contains filamin rod domain and KDEL motif
c33001_g1	2596	51	51	74	261	250	6.51e-13	2.53e-16	2.00624	up	470145590	XP_004308419.1	3540	0	PREDICTED: xylem serine proteinase 1-like [Fragaria vesca subsp. vesca]	470145589	XM_004308371.1	1873	0	PREDICTED: Fragaria vesca subsp. vesca xylem serine proteinase 1-like (LOC101309779), mRNA	--	--	--	--	Q9LLL8	2530	0	Xylem serine proteinase 1 OS=Arabidopsis thaliana GN=XSP1 PE=2 SV=1	PF00082//PF06463//PF05922	Subtilase family//Molybdenum Cofactor Synthesis C//Peptidase inhibitor I9	GO:0006777//GO:0006508//GO:0043086	Mo-molybdopterin cofactor biosynthetic process//proteolysis//negative regulation of catalytic activity	GO:0042802//GO:0051539//GO:0004252	identical protein binding//4 iron, 4 sulfur cluster binding//serine-type endopeptidase activity	GO:0019008	molybdopterin synthase complex	--	--
c33020_g1	2154	8894	9025	7706	17858	23566	1.84e-06	2.78e-09	1.16841	up	470143638	XP_004307478.1	1598	0	PREDICTED: ribulose bisphosphate carboxylase/oxygenase activase 1, chloroplastic-like [Fragaria vesca subsp. vesca]	470143637	XM_004307430.1	891	0	PREDICTED: Fragaria vesca subsp. vesca ribulose bisphosphate carboxylase/oxygenase activase 1, chloroplastic-like (LOC101301819), mRNA	--	--	--	--	Q40281	1540	0	Ribulose bisphosphate carboxylase/oxygenase activase, chloroplastic OS=Malus domestica GN=RCA PE=2 SV=1	PF06309//PF00004	Torsin//ATPase family associated with various cellular activities (AAA)	GO:0051085	chaperone mediated protein folding requiring cofactor	GO:0005524	ATP binding	--	--	KOG0651	26S proteasome regulatory complex, ATPase RPT4
c33041_g2	1778	67	69	82	192	173	7.88e-05	2.1e-07	1.11563	up	470112691	XP_004292565.1	1157	1.32e-149	PREDICTED: serine carboxypeptidase-like 48-like [Fragaria vesca subsp. vesca]	470112690	XM_004292517.1	516	0	PREDICTED: Fragaria vesca subsp. vesca serine carboxypeptidase-like 48-like (LOC101302136), mRNA	K16298	SCPL-IV	serine carboxypeptidase-like clade IV	http://www.genome.jp/dbget-bin/www_bget?ko:K16298	P37891	951	1.02e-119	Serine carboxypeptidase 3 OS=Oryza sativa subsp. japonica GN=CBP3 PE=2 SV=1	PF00450	Serine carboxypeptidase	GO:0006508	proteolysis	GO:0004185	serine-type carboxypeptidase activity	--	--	KOG1282	Serine carboxypeptidases (lysosomal cathepsin A)
c33120_g1	1636	3757	2226	3109	2046	1891	0.00492908	3.54e-05	-0.742796	up	470128309	XP_004300086.1	994	1.46e-128	PREDICTED: bZIP transcription factor 60-like [Fragaria vesca subsp. vesca]	470128308	XM_004300038.1	939	0	PREDICTED: Fragaria vesca subsp. vesca bZIP transcription factor 60-like (LOC101310028), mRNA	--	--	--	--	Q9C7S0	154	7.08e-10	bZIP transcription factor 60 OS=Arabidopsis thaliana GN=BZIP60 PE=2 SV=1	PF03131//PF02724//PF07716//PF00170	bZIP Maf transcription factor//CDC45-like protein//Basic region leucine zipper//bZIP transcription factor	GO:0006270//GO:0006355	DNA replication initiation//regulation of transcription, DNA-templated	GO:0003677//GO:0003700//GO:0043565	DNA binding//sequence-specific DNA binding transcription factor activity//sequence-specific DNA binding	GO:0005634//GO:0005667	nucleus//transcription factor complex	--	--
c33236_g1	2051	1589	534	846	430	495	0.0215937	0.000237432	-1.01883	up	470114993	XP_004293688.1	1149	1.47e-147	PREDICTED: uncharacterized protein LOC101293467 [Fragaria vesca subsp. vesca]	470114992	XM_004293640.1	699	0	PREDICTED: Fragaria vesca subsp. vesca uncharacterized LOC101293467 (LOC101293467), mRNA	--	--	--	--	--	--	--	--	PF07500	Transcription factor S-II (TFIIS), central domain	GO:0006351	transcription, DNA-templated	--	--	--	--	--	--
c33269_g1	1930	842	606	658	466	383	0.000232095	7.39e-07	-0.856302	up	470133795	XP_004302745.1	1156	1.56e-151	PREDICTED: short-chain dehydrogenase TIC 32, chloroplastic-like [Fragaria vesca subsp. vesca]	470133794	XM_004302697.1	638	0	PREDICTED: Fragaria vesca subsp. vesca short-chain dehydrogenase TIC 32, chloroplastic-like (LOC101295243), mRNA	--	--	--	--	A2RVM0	674	1.64e-80	Short-chain dehydrogenase TIC 32, chloroplastic OS=Arabidopsis thaliana GN=TIC32 PE=2 SV=1	PF00106//PF00070	short chain dehydrogenase//Pyridine nucleotide-disulphide oxidoreductase	GO:0055114//GO:0008152	oxidation-reduction process//metabolic process	GO:0050660//GO:0016491	flavin adenine dinucleotide binding//oxidoreductase activity	--	--	KOG1208	Dehydrogenases with different specificities (related to short-chain alcohol dehydrogenases)
c33312_g1	3325	616	673	742	1098	1193	0.0428885	0.000591339	0.590322	up	645236094	XP_008224573.1	2502	0	PREDICTED: uncharacterized aarF domain-containing protein kinase At1g79600, chloroplastic [Prunus mume]	470123994	XM_004297955.1	1231	0	PREDICTED: Fragaria vesca subsp. vesca uncharacterized LOC101293777 (LOC101293777), mRNA	K08869	ADCK, ABC1	aarF domain-containing kinase	http://www.genome.jp/dbget-bin/www_bget?ko:K08869	Q55680	1012	5.47e-121	Uncharacterized protein sll0005 OS=Synechocystis sp. (strain PCC 6803 / Kazusa) GN=sll0005 PE=3 SV=1	PF00069	Protein kinase domain	GO:0006468	protein phosphorylation	GO:0005524//GO:0004672	ATP binding//protein kinase activity	--	--	KOG1235	Predicted unusual protein kinase
c33342_g1	2088	1276	2023	1979	3413	3122	0.0469706	0.000681697	0.739143	up	595829568	XP_007205898.1	968	2.56e-124	hypothetical protein PRUPE_ppa011379mg [Prunus persica]>gi|462401540|gb|EMJ07097.1| hypothetical protein PRUPE_ppa011379mg [Prunus persica]	470133516	XM_004302564.1	351	0	PREDICTED: Fragaria vesca subsp. vesca protein LURP-one-related 15-like (LOC101302667), mRNA	--	--	--	--	Q9LZX1	554	3.7e-64	Protein LURP-one-related 15 OS=Arabidopsis thaliana GN=At5g01750 PE=1 SV=1	PF06459	Ryanodine Receptor TM 4-6	GO:0006874//GO:0006816	cellular calcium ion homeostasis//calcium ion transport	GO:0005219	ryanodine-sensitive calcium-release channel activity	GO:0005622//GO:0016021	intracellular//integral component of membrane	--	--
c33373_g1	2035	632	354	348	319	229	0.0418592	0.000567555	-0.827163	up	595976326	XP_007217885.1	1673	0	hypothetical protein PRUPE_ppa003996mg [Prunus persica]>gi|462414035|gb|EMJ19084.1| hypothetical protein PRUPE_ppa003996mg [Prunus persica]	470136639	XM_004304044.1	818	0	PREDICTED: Fragaria vesca subsp. vesca probable plastidic glucose transporter 1-like (LOC101303437), mRNA	--	--	--	--	Q0WVE9	1366	0	Probable plastidic glucose transporter 1 OS=Arabidopsis thaliana GN=At1g05030 PE=2 SV=2	PF00083//PF07690	Sugar (and other) transporter//Major Facilitator Superfamily	GO:0055085	transmembrane transport	GO:0022857	transmembrane transporter activity	GO:0016021	integral component of membrane	KOG0254	Predicted transporter (major facilitator superfamily)
c33387_g2	1801	216	255	294	539	470	0.00306632	1.89e-05	0.847535	up	470111835	XP_004292148.1	1927	0	PREDICTED: pentatricopeptide repeat-containing protein At4g34830, chloroplastic-like [Fragaria vesca subsp. vesca]	470111834	XM_004292100.1	1029	0	PREDICTED: Fragaria vesca subsp. vesca pentatricopeptide repeat-containing protein At4g34830, chloroplastic-like (LOC101297215), mRNA	--	--	--	--	Q0WLC6	684	1.92e-76	Pentatricopeptide repeat-containing protein MRL1, chloroplastic OS=Arabidopsis thaliana GN=MRL1 PE=2 SV=2	--	--	--	--	--	--	--	--	--	--
c33396_g1	901	1690	1203	1193	1023	930	0.0336666	0.000424932	-0.671289	up	--	--	--	--	--	--	--	--	--	--	--	--	--	--	--	--	--	--	--	--	--	--	--	--	--	--	--	--
c33422_g1	1375	1112	1212	1355	2376	2279	0.00057926	2.28e-06	0.784736	up	470143047	XP_004307199.1	1406	0	PREDICTED: cytosolic sulfotransferase 15-like [Fragaria vesca subsp. vesca]	470143046	XM_004307151.1	555	0	PREDICTED: Fragaria vesca subsp. vesca cytosolic sulfotransferase 15-like (LOC101309583), mRNA	--	--	--	--	Q8L5A7	1064	1.41e-140	Cytosolic sulfotransferase 15 OS=Arabidopsis thaliana GN=SOT15 PE=1 SV=1	PF00685//PF03567	Sulfotransferase domain//Sulfotransferase family	--	--	GO:0008146	sulfotransferase activity	GO:0016021	integral component of membrane	KOG1584	Sulfotransferase
c33440_g1	1639	358	259	293	212	182	0.00715	5.79e-05	-0.75199	up	470102280	XP_004287583.1	1904	0	PREDICTED: UDP-glycosyltransferase 91C1-like [Fragaria vesca subsp. vesca]	470102279	XM_004287535.1	631	0	PREDICTED: Fragaria vesca subsp. vesca UDP-glycosyltransferase 91C1-like (LOC101305297), mRNA	--	--	--	--	Q9LTA3	1106	3.97e-144	UDP-glycosyltransferase 91C1 OS=Arabidopsis thaliana GN=UGT91C1 PE=2 SV=1	PF00201//PF02073	UDP-glucoronosyl and UDP-glucosyl transferase//Thermophilic metalloprotease (M29)	GO:0006508//GO:0008152	proteolysis//metabolic process	GO:0016758//GO:0004177	transferase activity, transferring hexosyl groups//aminopeptidase activity	--	--	--	--
c33460_g2	2298	4017	1275	2226	946	1250	0.0164563	0.000166108	-1.26687	up	470121627	XP_004296864.1	983	1.33e-124	PREDICTED: RING-H2 finger protein ATL2-like [Fragaria vesca subsp. vesca]	470121626	XM_004296816.1	583	0	PREDICTED: Fragaria vesca subsp. vesca RING-H2 finger protein ATL2-like (LOC101291619), mRNA	--	--	--	--	Q8L9T5	459	1.01e-49	RING-H2 finger protein ATL2 OS=Arabidopsis thaliana GN=ATL2 PE=2 SV=2	PF12861//PF12678//PF04145//PF13639//PF14634//PF05425//PF00097	Anaphase-promoting complex subunit 11 RING-H2 finger//RING-H2 zinc finger//Ctr copper transporter family//Ring finger domain//zinc-RING finger domain//Copper resistance protein D//Zinc finger, C3HC4 type (RING finger)	GO:0016567//GO:0006825//GO:0035434	protein ubiquitination//copper ion transport//copper ion transmembrane transport	GO:0005375//GO:0004842//GO:0005515//GO:0008270//GO:0046872	copper ion transmembrane transporter activity//ubiquitin-protein transferase activity//protein binding//zinc ion binding//metal ion binding	GO:0016021//GO:0005680	integral component of membrane//anaphase-promoting complex	KOG0800	FOG: Predicted E3 ubiquitin ligase
c33492_g1	2057	192	128	184	97	72	0.000607377	2.43e-06	-1.07344	up	470148928	XP_004309999.1	1607	0	PREDICTED: uncharacterized WD repeat-containing protein alr3466-like [Fragaria vesca subsp. vesca]	470148927	XM_004309951.1	898	0	PREDICTED: Fragaria vesca subsp. vesca uncharacterized LOC101308342 (LOC101308342), mRNA	--	--	--	--	P90648	221	2.9e-17	Myosin heavy chain kinase B OS=Dictyostelium discoideum GN=mhkB PE=2 SV=1	PF00400	WD domain, G-beta repeat	--	--	GO:0005515	protein binding	--	--	KOG4155	FOG: WD40 repeat
c33538_g1	1049	1498	481	934	270	426	0.00342001	2.16e-05	-1.55241	up	470110867	XP_004291682.1	868	7.5e-113	PREDICTED: probable CCR4-associated factor 1 homolog 11-like [Fragaria vesca subsp. vesca]	470110866	XM_004291634.1	401	0	PREDICTED: Fragaria vesca subsp. vesca probable CCR4-associated factor 1 homolog 11-like (LOC101311825), mRNA	K12581	CNOT7_8, CAF1, POP2	CCR4-NOT transcription complex subunit 7/8	http://www.genome.jp/dbget-bin/www_bget?ko:K12581	Q9FMS6	756	7.02e-97	Probable CCR4-associated factor 1 homolog 11 OS=Arabidopsis thaliana GN=CAF1-11 PE=2 SV=1	PF04857	CAF1 family ribonuclease	--	--	--	--	GO:0005634	nucleus	KOG0304	mRNA deadenylase subunit
c33538_g2	408	895	280	487	176	249	0.00883134	7.63e-05	-1.49231	up	470110867	XP_004291682.1	546	8.46e-68	PREDICTED: probable CCR4-associated factor 1 homolog 11-like [Fragaria vesca subsp. vesca]	470110866	XM_004291634.1	249	5.3e-126	PREDICTED: Fragaria vesca subsp. vesca probable CCR4-associated factor 1 homolog 11-like (LOC101311825), mRNA	K12581	CNOT7_8, CAF1, POP2	CCR4-NOT transcription complex subunit 7/8	http://www.genome.jp/dbget-bin/www_bget?ko:K12581	Q9FMS6	307	4.39e-33	Probable CCR4-associated factor 1 homolog 11 OS=Arabidopsis thaliana GN=CAF1-11 PE=2 SV=1	PF04857	CAF1 family ribonuclease	--	--	--	--	GO:0005634	nucleus	KOG0304	mRNA deadenylase subunit
c33596_g2	2369	684	677	891	1236	1305	0.046577	0.0006683	0.612492	up	470101687	XP_004287301.1	455	1.88e-60	PREDICTED: axial regulator YABBY 5-like [Fragaria vesca subsp. vesca]	470101686	XM_004287253.1	191	5.76e-93	PREDICTED: Fragaria vesca subsp. vesca axial regulator YABBY 5-like (LOC101291455), mRNA	--	--	--	--	Q8GW46	359	3.73e-40	Axial regulator YABBY 5 OS=Arabidopsis thaliana GN=YAB5 PE=2 SV=1	--	--	--	--	--	--	--	--	--	--
c33596_g3	1452	0	0	0	14	14	0.00100662	4.65e-06	8.81378	up	--	--	--	--	--	--	--	--	--	--	--	--	--	--	--	--	--	--	--	--	--	--	--	--	--	--	--	--
c33661_g1	673	54	38	25	15	14	0.0496463	0.000725794	-1.61331	up	--	--	--	--	--	--	--	--	--	--	--	--	--	--	--	--	--	--	--	--	--	--	--	--	--	--	--	--
c33724_g4	1386	0	0	0	12	8	0.0216573	0.0002394	8.45121	up	470111232	XP_004291853.1	1385	0	PREDICTED: jasmonate O-methyltransferase-like [Fragaria vesca subsp. vesca]	470111231	XM_004291805.1	771	0	PREDICTED: Fragaria vesca subsp. vesca jasmonate O-methyltransferase-like (LOC101291989), mRNA	K08241	E2.1.1.141	jasmonate O-methyltransferase	http://www.genome.jp/dbget-bin/www_bget?ko:K08241	Q9SBK6	790	9.01e-99	Jasmonate O-methyltransferase OS=Brassica rapa subsp. pekinensis GN=JMT PE=1 SV=1	PF05210//PF03492	Sprouty protein (Spry)//SAM dependent carboxyl methyltransferase	GO:0009966//GO:0007275	regulation of signal transduction//multicellular organismal development	GO:0008168	methyltransferase activity	GO:0016020	membrane	--	--
c33784_g1	1393	535	230	317	160	188	0.0107571	9.75e-05	-1.14501	up	470134902	XP_004303275.1	1212	7.73e-163	PREDICTED: probable CCR4-associated factor 1 homolog 11-like [Fragaria vesca subsp. vesca]	--	--	--	--	--	K12581	CNOT7_8, CAF1, POP2	CCR4-NOT transcription complex subunit 7/8	http://www.genome.jp/dbget-bin/www_bget?ko:K12581	Q9FMS6	547	3.35e-64	Probable CCR4-associated factor 1 homolog 11 OS=Arabidopsis thaliana GN=CAF1-11 PE=2 SV=1	PF04857	CAF1 family ribonuclease	--	--	--	--	GO:0005634	nucleus	KOG0304	mRNA deadenylase subunit
c33852_g1	2114	439	498	519	871	763	0.0402241	0.000537367	0.625751	up	470139889	XP_004305678.1	1102	1.55e-143	PREDICTED: SNF1-related protein kinase regulatory subunit beta-2-like [Fragaria vesca subsp. vesca]	470139888	XM_004305630.1	679	0	PREDICTED: Fragaria vesca subsp. vesca SNF1-related protein kinase regulatory subunit beta-2-like (LOC101309660), mRNA	K07199	PRKAB	5'-AMP-activated protein kinase, regulatory beta subunit	http://www.genome.jp/dbget-bin/www_bget?ko:K07199	Q9SCY5	485	1.4e-53	SNF1-related protein kinase regulatory subunit beta-2 OS=Arabidopsis thaliana GN=KINB2 PE=1 SV=1	PF08997//PF04739	Ubiquinol-cytochrome C reductase complex, 6.4kD protein//5'-AMP-activated protein kinase beta subunit, interation domain	GO:0006118//GO:0015992//GO:0006119	electron transport//proton transport//oxidative phosphorylation	GO:0005515//GO:0009055//GO:0008121	protein binding//electron carrier activity//ubiquinol-cytochrome-c reductase activity	--	--	KOG1616	Protein involved in Snf1 protein kinase complex assembly
c33861_g1	2240	3433	3088	2959	5136	8520	0.00210638	1.14e-05	1.00102	up	470103604	XP_004288224.1	2492	0	PREDICTED: inositol-3-phosphate synthase-like [Fragaria vesca subsp. vesca]	470103603	XM_004288176.1	1286	0	PREDICTED: Fragaria vesca subsp. vesca inositol-3-phosphate synthase-like (LOC101303741), mRNA	K01858	E5.5.1.4, INO1	myo-inositol-1-phosphate synthase	http://www.genome.jp/dbget-bin/www_bget?ko:K01858	Q9LW96	2368	0	Inositol-3-phosphate synthase OS=Nicotiana tabacum PE=2 SV=1	PF07994//PF12317//PF04940	Myo-inositol-1-phosphate synthase//Intraflagellar transport complex B protein 46 C terminal//Sensors of blue-light using FAD	GO:0008654//GO:0019872//GO:0007165//GO:0006021//GO:0042073	phospholipid biosynthetic process//streptomycin biosynthetic process//signal transduction//inositol biosynthetic process//intraciliary transport	GO:0009882//GO:0071949//GO:0004512	blue light photoreceptor activity//FAD binding//inositol-3-phosphate synthase activity	--	--	KOG0693	Myo-inositol-1-phosphate synthase
c33890_g1	835	204	187	209	390	300	0.0266331	0.000312145	0.638464	up	470110713	XP_004291616.1	1136	2.55e-140	PREDICTED: uncharacterized protein LOC101313381 [Fragaria vesca subsp. vesca]	470110712	XM_004291568.1	543	0	PREDICTED: Fragaria vesca subsp. vesca uncharacterized LOC101313381 (LOC101313381), mRNA	K03255	TIF31, CLU1	protein TIF31	http://www.genome.jp/dbget-bin/www_bget?ko:K03255	--	--	--	--	--	--	--	--	--	--	--	--	--	--
c33890_g2	2962	862	1048	1061	1722	1628	0.040315	0.000539491	0.604027	up	470139519	XP_004305495.1	3453	0	PREDICTED: uncharacterized protein LOC101291853 [Fragaria vesca subsp. vesca]	470139518	XM_004305447.1	1592	0	PREDICTED: Fragaria vesca subsp. vesca uncharacterized LOC101291853 (LOC101291853), mRNA	K03255	TIF31, CLU1	protein TIF31	http://www.genome.jp/dbget-bin/www_bget?ko:K03255	F4J5S1	205	7.09e-15	Clustered mitochondria protein OS=Arabidopsis thaliana GN=FMT PE=2 SV=1	PF02444	Hepatitis E virus ORF-2 (Putative capsid protein)	--	--	--	--	GO:0030430	host cell cytoplasm	KOG1839	Uncharacterized protein CLU1/cluA/TIF31 involved in mitochondrial morphology/distribution, also found associated with eIF-3
c33940_g1	2608	98	76	76	174	142	0.0385721	0.00050594	0.894574	up	470133377	XP_004302543.1	2625	0	PREDICTED: probable serine/threonine-protein kinase WNK5-like [Fragaria vesca subsp. vesca]	470133376	XM_004302495.1	1770	0	PREDICTED: Fragaria vesca subsp. vesca probable serine/threonine-protein kinase WNK5-like (LOC101307025), mRNA	K08867	WNK, PRKWNK	WNK lysine deficient protein kinase	http://www.genome.jp/dbget-bin/www_bget?ko:K08867	Q9SCU5	1501	0	Probable serine/threonine-protein kinase WNK5 OS=Arabidopsis thaliana GN=WNK5 PE=1 SV=2	PF00069//PF11023//PF07714	Protein kinase domain//Protein of unknown function (DUF2614)//Protein tyrosine kinase	GO:0006468	protein phosphorylation	GO:0004672//GO:0005524	protein kinase activity//ATP binding	GO:0005887	integral component of plasma membrane	KOG0584	Serine/threonine protein kinase
c33953_g1	3123	1665	1723	1746	2911	3540	0.00215057	1.19e-05	0.802295	up	470141802	XP_004306617.1	1059	0	PREDICTED: granule-bound starch synthase 1, chloroplastic/amyloplastic-like [Fragaria vesca subsp. vesca]	9587332	AF285993.1	765	0	Rosa multiflora granule-bound starch synthase gene, partial cds	K13679	WAXY	granule-bound starch synthase	http://www.genome.jp/dbget-bin/www_bget?ko:K13679	Q43784	865	1.1e-175	Granule-bound starch synthase 1, chloroplastic/amyloplastic OS=Manihot esculenta GN=WAXY PE=2 SV=1	PF00534	Glycosyl transferases group 1	GO:0009058	biosynthetic process	--	--	--	--	--	--
c33971_g3	1191	987	654	697	610	403	0.00848364	7.26e-05	-0.765975	up	470115051	XP_004293717.1	755	1.05e-95	PREDICTED: uncharacterized protein LOC101301655 [Fragaria vesca subsp. vesca]	470115050	XM_004293669.1	586	0	PREDICTED: Fragaria vesca subsp. vesca uncharacterized LOC101301655 (LOC101301655), mRNA	--	--	--	--	Q9LW68	564	1.03e-68	Protein LIGHT-DEPENDENT SHORT HYPOCOTYLS 4 OS=Arabidopsis thaliana GN=LSH4 PE=1 SV=1	PF08990//PF00424	Erythronolide synthase docking//REV protein (anti-repression trans-activator protein)	GO:0006355	regulation of transcription, DNA-templated	GO:0048037//GO:0016740//GO:0003700	cofactor binding//transferase activity//sequence-specific DNA binding transcription factor activity	GO:0042025//GO:0005667	host cell nucleus//transcription factor complex	--	--
c33978_g1	1211	2668	1018	2142	1040	1056	0.0280131	0.000334757	-0.948455	up	470135390	XP_004303500.1	1151	1.02e-155	PREDICTED: putative syntaxin-24-like [Fragaria vesca subsp. vesca]	470135389	XM_004303452.1	606	0	PREDICTED: Fragaria vesca subsp. vesca putative syntaxin-24-like (LOC101310816), mRNA	--	--	--	--	Q9SJ52	582	1.01e-70	Protein YLS9 OS=Arabidopsis thaliana GN=YLS9 PE=2 SV=1	--	--	--	--	--	--	--	--	--	--
c34017_g1	1872	1439	923	1214	778	847	0.0318964	0.000395822	-0.663874	up	470143708	XP_004307513.1	1282	4.63e-171	PREDICTED: uncharacterized protein LOC101311801 [Fragaria vesca subsp. vesca]	470143707	XM_004307465.1	1083	0	PREDICTED: Fragaria vesca subsp. vesca uncharacterized LOC101311801 (LOC101311801), mRNA	--	--	--	--	--	--	--	--	--	--	--	--	--	--	--	--	--	--
c34025_g2	2803	0	0	0	31	26	2.82e-09	2.1e-12	8.74819	up	470125959	XP_004298963.1	3577	0	PREDICTED: LRR receptor-like serine/threonine-protein kinase GSO1-like [Fragaria vesca subsp. vesca]	470125958	XM_004298915.1	2063	0	PREDICTED: Fragaria vesca subsp. vesca LRR receptor-like serine/threonine-protein kinase GSO1-like (LOC101307785), mRNA	--	--	--	--	C0LGQ5	1688	0	LRR receptor-like serine/threonine-protein kinase GSO1 OS=Arabidopsis thaliana GN=GSO1 PE=2 SV=1	PF00560	Leucine Rich Repeat	--	--	GO:0005515	protein binding	--	--	KOG0619	FOG: Leucine rich repeat
c34064_g1	2381	417	366	400	275	246	0.0029859	1.83e-05	-0.726036	up	470144135	XP_004307720.1	2544	0	PREDICTED: adenine/guanine permease AZG1-like [Fragaria vesca subsp. vesca]	470144134	XM_004307672.1	1165	0	PREDICTED: Fragaria vesca subsp. vesca adenine/guanine permease AZG1-like (LOC101300289), mRNA	K06901	pbuG	putative MFS transporter, AGZA family, xanthine/uracil permease	http://www.genome.jp/dbget-bin/www_bget?ko:K06901	Q9SRK7	2312	0	Adenine/guanine permease AZG1 OS=Arabidopsis thaliana GN=AZG1 PE=2 SV=1	PF00860//PF04117	Permease family//Mpv17 / PMP22 family	GO:0006810//GO:0055085	transport//transmembrane transport	GO:0005215	transporter activity	GO:0016020//GO:0016021	membrane//integral component of membrane	--	--
c34123_g1	2016	3449	980	1684	658	1011	0.0327411	0.000410935	-1.35357	up	470133039	XP_004302382.1	1547	0	PREDICTED: probable galacturonosyltransferase-like 10-like [Fragaria vesca subsp. vesca]	470133038	XM_004302334.1	825	0	PREDICTED: Fragaria vesca subsp. vesca probable galacturonosyltransferase-like 10-like (LOC101306645), mRNA	--	--	--	--	Q9LHD2	1250	2.04e-165	Probable galacturonosyltransferase-like 10 OS=Arabidopsis thaliana GN=GATL10 PE=2 SV=1	PF11051//PF01501	Mannosyltransferase putative//Glycosyl transferase family 8	GO:0006486	protein glycosylation	GO:0016757	transferase activity, transferring glycosyl groups	--	--	--	--
c34185_g1	2722	376	325	322	718	466	0.0251605	0.000291336	0.642725	up	470122250	XP_004297158.1	3363	0	PREDICTED: ABC transporter G family member 21-like [Fragaria vesca subsp. vesca]	470122249	XM_004297110.1	1867	0	PREDICTED: Fragaria vesca subsp. vesca ABC transporter G family member 21-like (LOC101310890), mRNA	--	--	--	--	Q7XA72	2259	0	ABC transporter G family member 21 OS=Arabidopsis thaliana GN=ABCG21 PE=2 SV=2	PF01061//PF01078//PF00437//PF01695//PF00005//PF03193	ABC-2 type transporter//Magnesium chelatase, subunit ChlI//Type II/IV secretion system protein//IstB-like ATP binding protein//ABC transporter//Protein of unknown function, DUF258	GO:0006810//GO:0015979//GO:0015994//GO:0015995	transport//photosynthesis//chlorophyll metabolic process//chlorophyll biosynthetic process	GO:0005524//GO:0016887//GO:0016851//GO:0005525//GO:0003924	ATP binding//ATPase activity//magnesium chelatase activity//GTP binding//GTPase activity	GO:0010007//GO:0016020	magnesium chelatase complex//membrane	KOG0061	Transporter, ABC superfamily (Breast cancer resistance protein)
c34186_g1	2922	194	207	260	393	394	0.0402241	0.000537564	0.715308	up	645220668	XP_008241256.1	3298	0	PREDICTED: cation/H(+) antiporter 20 [Prunus mume]	470138945	XR_185101.1	1797	0	PREDICTED: Fragaria vesca subsp. vesca cation/H(+) antiporter 20-like (LOC101293118), misc_RNA	--	--	--	--	Q9M353	2615	0	Cation/H(+) antiporter 20 OS=Arabidopsis thaliana GN=CHX20 PE=2 SV=1	PF00999//PF00582	Sodium/hydrogen exchanger family//Universal stress protein family	GO:0055085//GO:0006885//GO:0006812//GO:0006950	transmembrane transport//regulation of pH//cation transport//response to stress	GO:0015299	solute:proton antiporter activity	GO:0016021	integral component of membrane	KOG1650	Predicted K+/H+-antiporter
c34199_g3	709	112	71	149	332	204	0.00587131	4.51e-05	1.12464	up	470121689	XP_004296894.1	760	4.21e-100	PREDICTED: major allergen Pru av 1-like [Fragaria vesca subsp. vesca]>gi|631226528|gb|AHZ10957.1| Fra a 1.06 allergen [Fragaria x ananassa subsp. ananassa]	470117891	XM_004295032.1	454	0	PREDICTED: Fragaria vesca subsp. vesca major allergen Pru av 1-like (LOC101307677), mRNA	--	--	--	--	O50001	638	1.84e-82	Major allergen Pru ar 1 OS=Prunus armeniaca PE=1 SV=1	PF00407	Pathogenesis-related protein Bet v I family	GO:0009607//GO:0006952	response to biotic stimulus//defense response	--	--	--	--	--	--
c34366_g1	2422	300	358	354	619	691	0.00447582	3.13e-05	0.827485	up	470134922	XP_004303285.1	711	8.54e-110	PREDICTED: haloalkane dehalogenase-like [Fragaria vesca subsp. vesca]	470134921	XM_004303237.1	404	0	PREDICTED: Fragaria vesca subsp. vesca haloalkane dehalogenase-like (LOC101314966), mRNA	--	--	--	--	P59337	133	6.97e-07	Haloalkane dehalogenase OS=Bradyrhizobium diazoefficiens (strain JCM 10833 / IAM 13628 / NBRC 14792 / USDA 110) GN=dhaA PE=1 SV=1	PF12740	Chlorophyllase enzyme	GO:0015996//GO:0015994	chlorophyll catabolic process//chlorophyll metabolic process	GO:0047746	chlorophyllase activity	--	--	KOG4178	Soluble epoxide hydrolase
c34379_g1	2114	209	235	264	465	387	0.0165115	0.000166957	0.66706	up	470107289	XP_004289981.1	2963	0	PREDICTED: cellulose synthase A catalytic subunit 4 [UDP-forming]-like [Fragaria vesca subsp. vesca]	470107288	XM_004289933.1	1745	0	PREDICTED: Fragaria vesca subsp. vesca cellulose synthase A catalytic subunit 4 [UDP-forming]-like (LOC101299045), mRNA	K10999	CESA	cellulose synthase A	http://www.genome.jp/dbget-bin/www_bget?ko:K10999	Q84JA6	2728	0	Cellulose synthase A catalytic subunit 4 [UDP-forming] OS=Arabidopsis thaliana GN=CESA4 PE=1 SV=1	PF03552	Cellulose synthase	GO:0030244//GO:0005985//GO:0006011//GO:0005982	cellulose biosynthetic process//sucrose metabolic process//UDP-glucose metabolic process//starch metabolic process	GO:0016760	cellulose synthase (UDP-forming) activity	GO:0016020	membrane	--	--
c34386_g1	2988	348	233	277	565	447	0.0132068	0.000125837	0.696561	up	470130668	XP_004301225.1	4508	0	PREDICTED: sucrose synthase 6-like [Fragaria vesca subsp. vesca]	470130667	XM_004301177.1	2216	0	PREDICTED: Fragaria vesca subsp. vesca sucrose synthase 6-like (LOC101309357), mRNA	K00695	E2.4.1.13	sucrose synthase	http://www.genome.jp/dbget-bin/www_bget?ko:K00695	Q9FX32	3335	0	Sucrose synthase 6 OS=Arabidopsis thaliana GN=SUS6 PE=1 SV=1	PF00862//PF00534	Sucrose synthase//Glycosyl transferases group 1	GO:0009058//GO:0005985	biosynthetic process//sucrose metabolic process	--	--	--	--	KOG0853	Glycosyltransferase
c34393_g1	2245	1149	596	798	518	507	0.0138321	0.000132773	-0.833059	up	470108366	XP_004290491.1	1302	2.87e-171	PREDICTED: phytosulfokine receptor 2-like [Fragaria vesca subsp. vesca]	470108365	XM_004290443.1	800	0	PREDICTED: Fragaria vesca subsp. vesca phytosulfokine receptor 2-like (LOC101311637), mRNA	--	--	--	--	Q9FN37	553	4.71e-61	Phytosulfokine receptor 2 OS=Arabidopsis thaliana GN=PSKR2 PE=2 SV=1	PF07714//PF00069	Protein tyrosine kinase//Protein kinase domain	GO:0006468	protein phosphorylation	GO:0004672//GO:0005524	protein kinase activity//ATP binding	--	--	--	--
c34394_g1	1127	188	228	244	482	327	0.039161	0.000519895	0.720594	up	470109078	XP_004290829.1	673	2.18e-85	PREDICTED: profilin-3-like [Fragaria vesca subsp. vesca]	470109077	XM_004290781.1	350	0	PREDICTED: Fragaria vesca subsp. vesca profilin-3-like (LOC101293649), mRNA	K05759	PFN	profilin	http://www.genome.jp/dbget-bin/www_bget?ko:K05759	Q9XF38	656	1.23e-83	Profilin OS=Pyrus communis PE=1 SV=1	PF00235	Profilin	GO:0030036	actin cytoskeleton organization	GO:0003779	actin binding	--	--	KOG1755	Profilin
c34459_g1	1093	0	0	25	217	470	6.92e-05	1.8e-07	5.33703	up	326501772	BAK02675.1	873	1e-112	predicted protein [Hordeum vulgare subsp. vulgare]	15593251	AF410882.1	1003	0	Frankliniella occidentalis cysteine protease CP14 precursor, mRNA, complete cds	K01365	CTSL	cathepsin L	http://www.genome.jp/dbget-bin/www_bget?ko:K01365	Q26636	943	6.3e-124	Cathepsin L OS=Sarcophaga peregrina PE=1 SV=1	PF00112//PF03051	Papain family cysteine protease//Peptidase C1-like family	GO:0006508	proteolysis	GO:0008234//GO:0004197	cysteine-type peptidase activity//cysteine-type endopeptidase activity	--	--	KOG1543	Cysteine proteinase Cathepsin L
c34518_g1	1749	258	587	697	1882	1099	0.00552095	4.1e-05	1.35373	up	470148314	XP_004309713.1	922	1.24e-117	PREDICTED: bidirectional sugar transporter NEC1-like [Fragaria vesca subsp. vesca]	470148313	XM_004309665.1	497	0	PREDICTED: Fragaria vesca subsp. vesca bidirectional sugar transporter NEC1-like (LOC101291010), mRNA	K15382	SLC50A, SWEET	solute carrier family 50 (sugar transporter)	http://www.genome.jp/dbget-bin/www_bget?ko:K15382	Q9FPN0	468	5.22e-52	Bidirectional sugar transporter NEC1 OS=Petunia hybrida GN=NEC1 PE=2 SV=1	PF04670//PF03083	Gtr1/RagA G protein conserved region//Sugar efflux transporter for intercellular exchange	--	--	GO:0005525	GTP binding	GO:0005634//GO:0005737//GO:0016021	nucleus//cytoplasm//integral component of membrane	--	--
c34571_g1	1959	1618	1023	1722	971	963	0.0303914	0.000370161	-0.699248	up	470122216	XP_004297141.1	1763	0	PREDICTED: probable galacturonosyltransferase-like 3-like [Fragaria vesca subsp. vesca]	470122215	XM_004297093.1	827	0	PREDICTED: Fragaria vesca subsp. vesca probable galacturonosyltransferase-like 3-like (LOC101305934), mRNA	--	--	--	--	Q0V7R1	1309	7.14e-175	Probable galacturonosyltransferase-like 3 OS=Arabidopsis thaliana GN=GATL3 PE=2 SV=1	PF01501	Glycosyl transferase family 8	--	--	GO:0016757	transferase activity, transferring glycosyl groups	--	--	--	--
c34592_g1	1274	361	155	286	163	108	0.0141608	0.000136178	-1.06413	up	470148038	XP_004309582.1	915	1.94e-119	PREDICTED: uncharacterized protein LOC101293650 [Fragaria vesca subsp. vesca]	470148037	XM_004309534.1	540	0	PREDICTED: Fragaria vesca subsp. vesca uncharacterized LOC101293650 (LOC101293650), mRNA	--	--	--	--	--	--	--	--	--	--	--	--	--	--	--	--	--	--
c34599_g1	2208	1296	985	1197	1693	2257	0.0490499	0.000716209	0.667478	up	470120951	XP_004296549.1	2871	0	PREDICTED: beta-amylase 1, chloroplastic-like [Fragaria vesca subsp. vesca]	470120950	XM_004296501.1	1469	0	PREDICTED: Fragaria vesca subsp. vesca beta-amylase 1, chloroplastic-like (LOC101312918), mRNA	K01177	E3.2.1.2	beta-amylase	http://www.genome.jp/dbget-bin/www_bget?ko:K01177	Q9LIR6	2296	0	Beta-amylase 1, chloroplastic OS=Arabidopsis thaliana GN=BAM1 PE=1 SV=1	PF01373//PF04909	Glycosyl hydrolase family 14//Amidohydrolase	GO:0005985//GO:0008152//GO:0005982//GO:0000272	sucrose metabolic process//metabolic process//starch metabolic process//polysaccharide catabolic process	GO:0003824//GO:0016161	catalytic activity//beta-amylase activity	--	--	--	--
c34736_g1	3096	2788	1879	1919	3391	4291	0.0342346	0.000434522	0.79674	up	470106979	XP_004289829.1	1378	3.8e-179	PREDICTED: uncharacterized protein LOC101300297 [Fragaria vesca subsp. vesca]	470106978	XM_004289781.1	830	0	PREDICTED: Fragaria vesca subsp. vesca uncharacterized LOC101300297 (LOC101300297), mRNA	--	--	--	--	--	--	--	--	PF13405//PF10591//PF13499//PF01520//PF13202//PF00036	EF-hand domain//Secreted protein acidic and rich in cysteine Ca binding region//EF-hand domain pair//N-acetylmuramoyl-L-alanine amidase//EF hand//EF hand	GO:0009252//GO:0006807//GO:0007165//GO:0009253	peptidoglycan biosynthetic process//nitrogen compound metabolic process//signal transduction//peptidoglycan catabolic process	GO:0005509//GO:0008745	calcium ion binding//N-acetylmuramoyl-L-alanine amidase activity	GO:0005578	proteinaceous extracellular matrix	--	--
c34739_g1	1008	60	49	61	217	180	2e-10	1.2e-13	1.53124	up	470121423	XP_004296768.1	800	5.08e-104	PREDICTED: uncharacterized protein LOC101311466 [Fragaria vesca subsp. vesca]	470121422	XM_004296720.1	549	0	PREDICTED: Fragaria vesca subsp. vesca uncharacterized LOC101311466 (LOC101311466), mRNA	--	--	--	--	--	--	--	--	--	--	--	--	--	--	--	--	--	--
c34753_g1	1459	107	98	138	214	292	0.00910262	7.92e-05	1.00434	up	402768972	AFQ98278.1	1659	0	eugenol synthase [Rosa chinensis]	402768971	JQ522949.1	1020	0	Rosa chinensis eugenol synthase (EGS1) mRNA, complete cds	--	--	--	--	Q15GI3	1193	3.63e-160	Isoeugenol synthase 1 OS=Petunia hybrida GN=IGS1 PE=1 SV=1	PF01073//PF01370	3-beta hydroxysteroid dehydrogenase/isomerase family//NAD dependent epimerase/dehydratase family	GO:0044237//GO:0006694//GO:0008210//GO:0008207//GO:0055114//GO:0008209	cellular metabolic process//steroid biosynthetic process//estrogen metabolic process//C21-steroid hormone metabolic process//oxidation-reduction process//androgen metabolic process	GO:0003854//GO:0050662//GO:0003824//GO:0016616	3-beta-hydroxy-delta5-steroid dehydrogenase activity//coenzyme binding//catalytic activity//oxidoreductase activity, acting on the CH-OH group of donors, NAD or NADP as acceptor	--	--	--	--
c34793_g1	1115	1027	694	1082	412	441	7.87e-07	1.07e-09	-1.23782	up	470145766	XP_004308505.1	854	4.1e-111	PREDICTED: ethylene-responsive transcription factor 2-like [Fragaria vesca subsp. vesca]	470145765	XM_004308457.1	443	0	PREDICTED: Fragaria vesca subsp. vesca ethylene-responsive transcription factor 2-like (LOC101292462), mRNA	--	--	--	--	Q40479	350	5.33e-37	Ethylene-responsive transcription factor 2 OS=Nicotiana tabacum GN=ERF2 PE=2 SV=1	PF00847	AP2 domain	GO:0006355	regulation of transcription, DNA-templated	GO:0003700	sequence-specific DNA binding transcription factor activity	GO:0005667	transcription factor complex	--	--
c34807_g1	948	262	213	271	505	362	0.019452	0.000203809	0.657965	up	470118202	XP_004295223.1	353	2.44e-35	PREDICTED: beta-glucosidase 12-like [Fragaria vesca subsp. vesca]	470118201	XM_004295175.1	179	1.06e-86	PREDICTED: Fragaria vesca subsp. vesca beta-glucosidase 12-like (LOC101306214), mRNA	K01188	E3.2.1.21	beta-glucosidase	http://www.genome.jp/dbget-bin/www_bget?ko:K01188	P26204	211	2.12e-17	Non-cyanogenic beta-glucosidase OS=Trifolium repens PE=1 SV=1	PF00232	Glycosyl hydrolase family 1	GO:0005975	carbohydrate metabolic process	GO:0004553	hydrolase activity, hydrolyzing O-glycosyl compounds	--	--	--	--
c34906_g2	1372	17	13	12	36	48	0.0385924	0.000507376	1.46322	up	--	--	--	--	--	--	--	--	--	--	--	--	--	--	--	--	--	--	PF11575	FhuF 2Fe-2S C-terminal domain	--	--	GO:0051537	2 iron, 2 sulfur cluster binding	--	--	--	--
c34931_g1	902	1008	202	316	93	108	0.000545281	2.11e-06	-2.41916	up	470145554	XP_004308401.1	791	1.6e-103	PREDICTED: BON1-associated protein 1-like [Fragaria vesca subsp. vesca]	470145553	XM_004308353.1	322	3.22e-166	PREDICTED: Fragaria vesca subsp. vesca BON1-associated protein 1-like (LOC101304232), mRNA	--	--	--	--	Q941L2	264	8.23e-26	BON1-associated protein 1 OS=Arabidopsis thaliana GN=BAP1 PE=1 SV=1	PF00168//PF09261	C2 domain//Alpha mannosidase, middle domain	GO:0005975	carbohydrate metabolic process	GO:0004553//GO:0005515//GO:0008270	hydrolase activity, hydrolyzing O-glycosyl compounds//protein binding//zinc ion binding	--	--	--	--
c34963_g1	640	26	33	71	132	144	0.00845672	7.21e-05	1.55329	up	470144777	XP_004308024.1	245	3.49e-21	PREDICTED: ABC transporter C family member 10-like [Fragaria vesca subsp. vesca]	470144776	XM_004307976.1	271	5.04e-138	PREDICTED: Fragaria vesca subsp. vesca ABC transporter C family member 10-like (LOC101299532), mRNA	--	--	--	--	--	--	--	--	--	--	--	--	--	--	--	--	--	--
c34963_g3	526	15	22	32	64	75	0.0133487	0.000127425	1.44724	up	470144777	XP_004308024.1	850	1.77e-103	PREDICTED: ABC transporter C family member 10-like [Fragaria vesca subsp. vesca]	470144776	XM_004307976.1	434	0	PREDICTED: Fragaria vesca subsp. vesca ABC transporter C family member 10-like (LOC101299532), mRNA	K05666	ABCC2	ATP-binding cassette, subfamily C (CFTR/MRP), member 2	http://www.genome.jp/dbget-bin/www_bget?ko:K05666	Q9LYS2	373	2.66e-39	ABC transporter C family member 10 OS=Arabidopsis thaliana GN=ABCC10 PE=2 SV=2	PF00324	Amino acid permease	GO:0006810//GO:0055085	transport//transmembrane transport	--	--	GO:0016020	membrane	KOG0054	Multidrug resistance-associated protein/mitoxantrone resistance protein, ABC superfamily
c34969_g6	2197	22	26	27	61	58	0.0466295	0.000673448	1.04515	up	645273096	XP_008241714.1	2020	0	PREDICTED: mannan endo-1,4-beta-mannosidase 7 [Prunus mume]	157313309	EF568779.1	901	0	Prunus persica mannan endo-1,4-beta-mannosidase protein 2 mRNA, complete cds	--	--	--	--	Q9FJZ3	1537	0	Mannan endo-1,4-beta-mannosidase 7 OS=Arabidopsis thaliana GN=MAN7 PE=2 SV=1	PF13676//PF01582//PF02449//PF00150	TIR domain//TIR domain//Beta-galactosidase//Cellulase (glycosyl hydrolase family 5)	GO:0006012//GO:0005975//GO:0006027//GO:0046486//GO:0006687//GO:0007165	galactose metabolic process//carbohydrate metabolic process//glycosaminoglycan catabolic process//glycerolipid metabolic process//glycosphingolipid metabolic process//signal transduction	GO:0005515//GO:0004565//GO:0004553	protein binding//beta-galactosidase activity//hydrolase activity, hydrolyzing O-glycosyl compounds	GO:0009341	beta-galactosidase complex	--	--
c34987_g10	2526	267	131	201	143	66	0.0386685	0.00051036	-1.08525	up	470147132	XP_004309170.1	2680	0	PREDICTED: uncharacterized protein LOC101302316 [Fragaria vesca subsp. vesca]	470147131	XM_004309122.1	1248	0	PREDICTED: Fragaria vesca subsp. vesca uncharacterized LOC101302316 (LOC101302316), mRNA	--	--	--	--	Q9FLV9	1609	0	S-type anion channel SLAH3 OS=Arabidopsis thaliana GN=SLAH3 PE=1 SV=1	PF06584//PF03595	DIRP//Voltage-dependent anion channel	GO:0055085//GO:0006351//GO:0007049	transmembrane transport//transcription, DNA-templated//cell cycle	--	--	GO:0016021//GO:0017053	integral component of membrane//transcriptional repressor complex	--	--
c35100_g1	2231	250	194	212	157	139	0.0309819	0.00038064	-0.743986	up	470116428	XP_004294384.1	1778	0	PREDICTED: uncharacterized protein LOC101309621 [Fragaria vesca subsp. vesca]	470116427	XM_004294336.1	497	0	PREDICTED: Fragaria vesca subsp. vesca uncharacterized LOC101309621 (LOC101309621), mRNA	--	--	--	--	Q84TH4	204	1.26e-15	Serine/arginine-rich splicing factor SR45a OS=Arabidopsis thaliana GN=SR45A PE=1 SV=1	PF00076	RNA recognition motif. (a.k.a. RRM, RBD, or RNP domain)	--	--	GO:0003676	nucleic acid binding	--	--	KOG4661	Hsp27-ERE-TATA-binding protein/Scaffold attachment factor (SAF-B)
c35108_g3	3323	276	312	388	701	579	0.0025222	1.46e-05	0.858154	up	470101367	XP_004287144.1	4492	0	PREDICTED: cellulose synthase A catalytic subunit 7 [UDP-forming]-like [Fragaria vesca subsp. vesca]	470101366	XM_004287096.1	2307	0	PREDICTED: Fragaria vesca subsp. vesca cellulose synthase A catalytic subunit 7 [UDP-forming]-like (LOC101293708), mRNA	K10999	CESA	cellulose synthase A	http://www.genome.jp/dbget-bin/www_bget?ko:K10999	Q9SWW6	3827	0	Cellulose synthase A catalytic subunit 7 [UDP-forming] OS=Arabidopsis thaliana GN=CESA7 PE=1 SV=1	PF03552//PF02318	Cellulose synthase//FYVE-type zinc finger	GO:0006886//GO:0005982//GO:0006011//GO:0030244//GO:0005985	intracellular protein transport//starch metabolic process//UDP-glucose metabolic process//cellulose biosynthetic process//sucrose metabolic process	GO:0017137//GO:0016760	Rab GTPase binding//cellulose synthase (UDP-forming) activity	GO:0016020	membrane	--	--
c35142_g1	2259	752	625	1071	486	513	0.0196399	0.000207963	-0.793845	up	209171188	ACI42860.1	1037	1.48e-133	dehydration-responsive element-binding protein 1B [Rosa hybrid cultivar]	209171187	EU784070.1	869	0	Rosa hybrid cultivar dehydration-responsive element-binding protein 1B mRNA, complete cds	--	--	--	--	P93835	551	1.7e-63	Dehydration-responsive element-binding protein 1B OS=Arabidopsis thaliana GN=DREB1B PE=2 SV=2	PF00075//PF00847	RNase H//AP2 domain	GO:0051252//GO:0006355	regulation of RNA metabolic process//regulation of transcription, DNA-templated	GO:0003700//GO:0003676//GO:0004523	sequence-specific DNA binding transcription factor activity//nucleic acid binding//RNA-DNA hybrid ribonuclease activity	GO:0005667	transcription factor complex	--	--
c35155_g1	2643	123	91	117	66	38	0.00117298	5.54e-06	-1.23346	up	470143633	XP_004307477.1	682	5.09e-79	PREDICTED: putative DNA-binding protein ESCAROLA-like [Fragaria vesca subsp. vesca]	470143632	XM_004307429.1	916	0	PREDICTED: Fragaria vesca subsp. vesca putative DNA-binding protein ESCAROLA-like (LOC101300958), mRNA	--	--	--	--	Q9S7C9	233	1.86e-19	Putative DNA-binding protein ESCAROLA OS=Arabidopsis thaliana GN=ESC PE=2 SV=1	--	--	--	--	--	--	--	--	--	--
c35167_g1	2583	800	782	812	1427	1458	0.00170959	8.71e-06	0.795746	up	657959378	XP_008371237.1	612	9.33e-69	PREDICTED: putative cyclin-D6-1 [Malus domestica]	470114812	XM_004293555.1	352	0	PREDICTED: Fragaria vesca subsp. vesca putative cyclin-D6-1-like (LOC101313286), mRNA	--	--	--	--	Q9ZR04	348	2.78e-34	Putative cyclin-D6-1 OS=Arabidopsis thaliana GN=CYCD6-1 PE=3 SV=1	PF02984	Cyclin, C-terminal domain	--	--	--	--	GO:0005634	nucleus	--	--
c35272_g1	1556	39	45	38	88	99	0.0246928	0.000284166	1.22492	up	470110749	XP_004291633.1	902	1.87e-111	PREDICTED: uncharacterized protein LOC101293845 [Fragaria vesca subsp. vesca]	470110748	XM_004291585.1	471	0	PREDICTED: Fragaria vesca subsp. vesca uncharacterized LOC101293845 (LOC101293845), mRNA	--	--	--	--	--	--	--	--	--	--	--	--	--	--	--	--	--	--
c35297_g1	1739	0	0	0	72	36	1.33e-15	3.06e-19	10.4094	up	596218815	XP_007224025.1	2128	0	hypothetical protein PRUPE_ppa015128mg [Prunus persica]>gi|462420961|gb|EMJ25224.1| hypothetical protein PRUPE_ppa015128mg [Prunus persica]	470122329	XM_004297148.1	1052	0	PREDICTED: Fragaria vesca subsp. vesca uncharacterized LOC101298410 (LOC101298410), mRNA	--	--	--	--	Q8W486	686	1.55e-80	Uncharacterized protein At1g04910 OS=Arabidopsis thaliana GN=At1g04910 PE=2 SV=1	--	--	--	--	--	--	--	--	--	--
c35297_g3	1726	130	115	178	268	264	0.039652	0.000527815	0.755949	up	470113383	XP_004292903.1	1416	0	PREDICTED: 2-hydroxymuconate semialdehyde hydrolase-like [Fragaria vesca subsp. vesca]	470113382	XM_004292855.1	773	0	PREDICTED: Fragaria vesca subsp. vesca 2-hydroxymuconate semialdehyde hydrolase-like (LOC101295308), mRNA	--	--	--	--	O05235	208	9.58e-17	Uncharacterized hydrolase YugF OS=Bacillus subtilis (strain 168) GN=yugF PE=3 SV=1	PF06821//PF01003//PF01738	Serine hydrolase//Flavivirus capsid protein C//Dienelactone hydrolase family	--	--	GO:0016787//GO:0005198	hydrolase activity//structural molecule activity	GO:0019028	viral capsid	KOG4178	Soluble epoxide hydrolase
c35344_g3	838	0	0	0	14	7	0.0220951	0.000247242	9.35535	up	604331884	EYU36742.1	131	2.77e-07	hypothetical protein MIMGU_mgv1a015314mg [Erythranthe guttata]	645229184	XM_008223123.1	59	4.74e-20	PREDICTED: Prunus mume probable ubiquitin-conjugating enzyme E2 18 (LOC103321324), mRNA	--	--	--	--	Q9FMM0	114	8.06e-06	Probable ubiquitin-conjugating enzyme E2 18 OS=Arabidopsis thaliana GN=UBC18 PE=2 SV=1	PF00179	Ubiquitin-conjugating enzyme	--	--	GO:0016881	acid-amino acid ligase activity	--	--	--	--
c35357_g1	3462	131	107	221	360	327	0.0118268	0.000110388	0.86197	up	470111668	XP_004292067.1	3828	0	PREDICTED: receptor-like protein kinase HAIKU2-like [Fragaria vesca subsp. vesca]	470111667	XM_004292019.1	2251	0	PREDICTED: Fragaria vesca subsp. vesca receptor-like protein kinase HAIKU2-like (LOC101312802), mRNA	--	--	--	--	Q9LJM4	2296	0	Receptor-like protein kinase HAIKU2 OS=Arabidopsis thaliana GN=IKU2 PE=1 SV=1	PF06379//PF00069//PF00560//PF07714	L-rhamnose-proton symport protein (RhaT)//Protein kinase domain//Leucine Rich Repeat//Protein tyrosine kinase	GO:0015762//GO:0006468//GO:0008645	rhamnose transport//protein phosphorylation//hexose transport	GO:0005524//GO:0004672//GO:0015153//GO:0005515	ATP binding//protein kinase activity//rhamnose transmembrane transporter activity//protein binding	GO:0016021	integral component of membrane	--	--
c35380_g1	521	0	0	4	35.05	22.81	5.51e-05	1.36e-07	4.28997	up	551615792	XP_005788759.1	805	6.95e-105	actin/actin-like protein alternative [Emiliania huxleyi CCMP1516]>gi|485642234|gb|EOD36330.1| actin/actin-like protein alternative [Emiliania huxleyi CCMP1516]	183979275	AB264725.1	328	8.37e-170	Papilio xuthus mRNA for actin, complete cds	K05692	ACTB_G1	actin beta/gamma 1	http://www.genome.jp/dbget-bin/www_bget?ko:K05692	P10984	835	2.67e-110	Actin-2 OS=Caenorhabditis elegans GN=act-2 PE=3 SV=3	PF01663	Type I phosphodiesterase / nucleotide pyrophosphatase	--	--	GO:0003824	catalytic activity	--	--	KOG0676	Actin and related proteins
c35568_g2	1786	308	241	289	531	503	0.00172197	8.89e-06	0.76598	up	470134772	XP_004303212.1	2637	0	PREDICTED: 4-coumarate--CoA ligase 1-like [Fragaria vesca subsp. vesca]	470134771	XM_004303164.1	1349	0	PREDICTED: Fragaria vesca subsp. vesca 4-coumarate--CoA ligase 1-like (LOC101291845), mRNA	K01904	4CL	4-coumarate--CoA ligase	http://www.genome.jp/dbget-bin/www_bget?ko:K01904	O24145	2123	0	4-coumarate--CoA ligase 1 OS=Nicotiana tabacum GN=4CL1 PE=2 SV=1	PF00501	AMP-binding enzyme	GO:0008152	metabolic process	GO:0003824	catalytic activity	--	--	KOG1176	Acyl-CoA synthetase
c35594_g1	2728	2175	2504	2261	4339	4606	0.000595715	2.37e-06	0.833688	up	470143913	XP_004307611.1	325	3.15e-51	PREDICTED: sedoheptulose-1,7-bisphosphatase, chloroplastic-like [Fragaria vesca subsp. vesca]	470115770	XM_004294017.1	288	7.95e-147	PREDICTED: Fragaria vesca subsp. vesca sedoheptulose-1,7-bisphosphatase, chloroplastic-like (LOC101308648), mRNA	K01100	E3.1.3.37	sedoheptulose-bisphosphatase	http://www.genome.jp/dbget-bin/www_bget?ko:K01100	P46283	421	4.25e-43	Sedoheptulose-1,7-bisphosphatase, chloroplastic OS=Arabidopsis thaliana GN=At3g55800 PE=1 SV=1	PF00316	Fructose-1-6-bisphosphatase	GO:0006098//GO:0006013//GO:0015976//GO:0006000//GO:0005975//GO:0006096//GO:0006094	pentose-phosphate shunt//mannose metabolic process//carbon utilization//fructose metabolic process//carbohydrate metabolic process//glycolytic process//gluconeogenesis	GO:0042132//GO:0042578	fructose 1,6-bisphosphate 1-phosphatase activity//phosphoric ester hydrolase activity	--	--	KOG1458	Fructose-1,6-bisphosphatase
c35686_g1	2997	2190	2298	2474	4010	3959	0.00628293	4.91e-05	0.652536	up	470148904	XP_004309987.1	2520	0	PREDICTED: glutamate--glyoxylate aminotransferase 2-like [Fragaria vesca subsp. vesca]	470148903	XM_004309939.1	1484	0	PREDICTED: Fragaria vesca subsp. vesca glutamate--glyoxylate aminotransferase 2-like (LOC101304831), mRNA	K14272	GGAT	glutamate--glyoxylate aminotransferase	http://www.genome.jp/dbget-bin/www_bget?ko:K14272	Q9S7E9	2288	0	Glutamate--glyoxylate aminotransferase 2 OS=Arabidopsis thaliana GN=GGAT2 PE=1 SV=1	PF00155//PF01212	Aminotransferase class I and II//Beta-eliminating lyase	GO:0009058//GO:0006520	biosynthetic process//cellular amino acid metabolic process	GO:0016829//GO:0030170	lyase activity//pyridoxal phosphate binding	--	--	KOG0258	Alanine aminotransferase
c35718_g3	649	1391	671	988	524	490	0.000335352	1.15e-06	-1.1266	up	--	--	--	--	--	--	--	--	--	--	--	--	--	--	--	--	--	--	--	--	--	--	--	--	--	--	--	--
c35721_g1	1990	4879	3439	4480	3660	2253	0.0103696	9.31e-05	-0.673661	up	470127529	XP_004299721.1	1900	0	PREDICTED: aspartic proteinase nepenthesin-1-like [Fragaria vesca subsp. vesca]	470127528	XM_004299673.1	1151	0	PREDICTED: Fragaria vesca subsp. vesca aspartic proteinase nepenthesin-1-like (LOC101292413), mRNA	--	--	--	--	Q9LS40	336	4.09e-32	Protein ASPARTIC PROTEASE IN GUARD CELL 1 OS=Arabidopsis thaliana GN=ASPG1 PE=1 SV=1	PF00026	Eukaryotic aspartyl protease	GO:0006508	proteolysis	GO:0004190	aspartic-type endopeptidase activity	--	--	KOG1339	Aspartyl protease
c35733_g1	354	28	18	26	67	55	0.0176926	0.000182238	1.16017	up	--	--	--	--	--	--	--	--	--	--	--	--	--	--	--	--	--	--	--	--	--	--	--	--	--	--	--	--
c35781_g1	2723	1426	1147	1112	1028	753	0.0167616	0.000170374	-0.600751	up	470135779	XP_004303686.1	1973	0	PREDICTED: AP2-like ethylene-responsive transcription factor AIL1-like [Fragaria vesca subsp. vesca]	470135778	XM_004303638.1	993	0	PREDICTED: Fragaria vesca subsp. vesca AP2-like ethylene-responsive transcription factor AIL1-like (LOC101297461), mRNA	K09285	OVM, ANT	AP2-like factor, ANT lineage	http://www.genome.jp/dbget-bin/www_bget?ko:K09285	Q1PFE1	737	4.65e-92	AP2-like ethylene-responsive transcription factor AIL1 OS=Arabidopsis thaliana GN=AIL1 PE=2 SV=1	PF00847	AP2 domain	GO:0006355	regulation of transcription, DNA-templated	GO:0003700	sequence-specific DNA binding transcription factor activity	GO:0005667	transcription factor complex	--	--
c35822_g1	1753	212	194	221	391	360	0.00715	5.79e-05	0.72932	up	470129904	XP_004300848.1	1353	6.57e-168	PREDICTED: ABC transporter C family member 10-like [Fragaria vesca subsp. vesca]	470129905	XR_184791.1	828	0	PREDICTED: Fragaria vesca subsp. vesca ABC transporter C family member 10-like (LOC101302270), misc_RNA	--	--	--	--	Q9LYS2	494	7.37e-51	ABC transporter C family member 10 OS=Arabidopsis thaliana GN=ABCC10 PE=2 SV=2	PF00664//PF05767	ABC transporter transmembrane region//Poxvirus virion envelope protein A14	GO:0055085//GO:0006810	transmembrane transport//transport	GO:0042626//GO:0005524	ATPase activity, coupled to transmembrane movement of substances//ATP binding	GO:0016021//GO:0019031	integral component of membrane//viral envelope	KOG0054	Multidrug resistance-associated protein/mitoxantrone resistance protein, ABC superfamily
c35832_g1	3639	1227	1000	1040	847	638	0.00186731	9.79e-06	-0.69912	up	470117043	XP_004294676.1	752	3.85e-88	PREDICTED: tetraspanin-3-like [Fragaria vesca subsp. vesca]	470117042	XM_004294628.1	443	0	PREDICTED: Fragaria vesca subsp. vesca tetraspanin-3-like (LOC101302732), mRNA	--	--	--	--	Q9M1E7	641	1.31e-73	Tetraspanin-3 OS=Arabidopsis thaliana GN=TET3 PE=2 SV=1	PF00335//PF00957//PF00520//PF01708	Tetraspanin family//Synaptobrevin//Ion transport protein//Geminivirus putative movement protein	GO:0016192//GO:0055085//GO:0046740//GO:0006811	vesicle-mediated transport//transmembrane transport//transport of virus in host, cell to cell//ion transport	GO:0005216	ion channel activity	GO:0016021//GO:0016020	integral component of membrane//membrane	--	--
c35837_g1	2659	8000	2422	4551	1692	2619	0.0321813	0.000400496	-1.27648	up	470102288	XP_004287587.1	2173	0	PREDICTED: uncharacterized protein LOC101306371 [Fragaria vesca subsp. vesca]	470102287	XM_004287539.1	888	0	PREDICTED: Fragaria vesca subsp. vesca uncharacterized LOC101306371 (LOC101306371), mRNA	--	--	--	--	Q17QR8	255	5.41e-22	Putative nuclease HARBI1 OS=Bos taurus GN=HARBI1 PE=2 SV=1	PF02209	Villin headpiece domain	GO:0007010	cytoskeleton organization	GO:0003779	actin binding	--	--	--	--
c35975_g2	1109	0	0	0	19	8	0.00357868	2.35e-05	9.17991	up	--	--	--	--	--	--	--	--	--	--	--	--	--	--	--	--	--	--	--	--	--	--	--	--	--	--	--	--
c35995_g1	1701	5070	5956	6353	10176	9415	0.0244533	0.000279681	0.621537	up	470126342	XP_004299147.1	1947	0	PREDICTED: elongation factor Tu, chloroplastic-like [Fragaria vesca subsp. vesca]	470126341	XM_004299099.1	978	0	PREDICTED: Fragaria vesca subsp. vesca elongation factor Tu, chloroplastic-like (LOC101314086), mRNA	K02358	tuf, TUFM	elongation factor Tu	http://www.genome.jp/dbget-bin/www_bget?ko:K02358	P46280	1910	0	Elongation factor Tu, chloroplastic OS=Glycine max GN=TUFB1 PE=3 SV=1	PF08477//PF03144//PF03143//PF01926//PF00009	Miro-like protein//Elongation factor Tu domain 2//Elongation factor Tu C-terminal domain//50S ribosome-binding GTPase//Elongation factor Tu GTP binding domain	GO:0007264	small GTPase mediated signal transduction	GO:0003924//GO:0005525	GTPase activity//GTP binding	GO:0005622	intracellular	KOG0460	Mitochondrial translation elongation factor Tu
c36218_g2	1826	105	114	137	241	199	0.0430578	0.000595376	0.749859	up	470143997	XP_004307653.1	2054	0	PREDICTED: uncharacterized protein LOC101305306 [Fragaria vesca subsp. vesca]	470143996	XM_004307605.1	1301	0	PREDICTED: Fragaria vesca subsp. vesca uncharacterized LOC101305306 (LOC101305306), mRNA	--	--	--	--	Q9LY46	1648	0	Protein ESKIMO 1 OS=Arabidopsis thaliana GN=ESK1 PE=1 SV=1	--	--	--	--	--	--	--	--	--	--
c36221_g2	1819	278	276	239	508	414	0.0205607	0.000220985	0.664177	up	--	--	--	--	--	--	--	--	--	--	--	--	--	--	--	--	--	--	--	--	--	--	--	--	--	--	--	--
c36225_g2	2778	1786	1663	1968	3137	2928	0.0073244	5.97e-05	0.622286	up	470149264	XP_004310159.1	1824	0	PREDICTED: uncharacterized protein LOC101309120 [Fragaria vesca subsp. vesca]	470149263	XM_004310111.1	782	0	PREDICTED: Fragaria vesca subsp. vesca uncharacterized LOC101309120 (LOC101309120), mRNA	--	--	--	--	--	--	--	--	--	--	--	--	--	--	--	--	--	--
c36259_g1	2127	139	88	111	53	50	0.00103711	4.82e-06	-1.23099	up	470131463	XP_004301614.1	674	3.17e-79	PREDICTED: putative DNA-binding protein ESCAROLA-like [Fragaria vesca subsp. vesca]	470131462	XM_004301566.1	651	0	PREDICTED: Fragaria vesca subsp. vesca putative DNA-binding protein ESCAROLA-like (LOC101301501), mRNA	--	--	--	--	Q9S7C9	373	5.47e-38	Putative DNA-binding protein ESCAROLA OS=Arabidopsis thaliana GN=ESC PE=2 SV=1	--	--	--	--	--	--	--	--	--	--
c36302_g3	3429	7590	5869	8495	4790	4389	0.000419179	1.52e-06	-0.771384	up	470128629	XP_004300239.1	2753	0	PREDICTED: transcription factor MYC2-like [Fragaria vesca subsp. vesca]	470128628	XM_004300191.1	1532	0	PREDICTED: Fragaria vesca subsp. vesca transcription factor MYC2-like (LOC101308180), mRNA	K13422	MYC2	transcription factor MYC2	http://www.genome.jp/dbget-bin/www_bget?ko:K13422	Q39204	1437	0	Transcription factor MYC2 OS=Arabidopsis thaliana GN=MYC2 PE=1 SV=2	PF00010//PF08826//PF05529	Helix-loop-helix DNA-binding domain//DMPK coiled coil domain like//B-cell receptor-associated protein 31-like	GO:0016310//GO:0006468//GO:0009069//GO:0006886	phosphorylation//protein phosphorylation//serine family amino acid metabolic process//intracellular protein transport	GO:0046983//GO:0005524//GO:0004674	protein dimerization activity//ATP binding//protein serine/threonine kinase activity	GO:0005783//GO:0016021	endoplasmic reticulum//integral component of membrane	--	--
c36309_g5	729	0	0	0	21	26	8.49e-07	1.17e-09	10.8533	up	470104997	XP_004288875.1	1052	1.48e-137	PREDICTED: rhamnogalacturonate lyase-like [Fragaria vesca subsp. vesca]	470104996	XM_004288827.1	504	0	PREDICTED: Fragaria vesca subsp. vesca rhamnogalacturonate lyase-like (LOC101298655), mRNA	K18195	RGL4, rhiE	rhamnogalacturonan endolyase	http://www.genome.jp/dbget-bin/www_bget?ko:K18195	--	--	--	--	--	--	--	--	--	--	--	--	--	--
c36414_g1	2589	0	0	0	40	31	5.25e-12	2.41e-15	9.19229	up	470123170	XP_004297606.1	3819	0	PREDICTED: phospholipase D epsilon-like [Fragaria vesca subsp. vesca]	470123169	XM_004297558.1	1917	0	PREDICTED: Fragaria vesca subsp. vesca phospholipase D epsilon-like (LOC101298884), mRNA	K01115	PLD1_2	phospholipase D1/2	http://www.genome.jp/dbget-bin/www_bget?ko:K01115	Q9C888	2507	0	Phospholipase D epsilon OS=Arabidopsis thaliana GN=PLDEPSILON PE=3 SV=1	PF00168//PF00614	C2 domain//Phospholipase D Active site motif	GO:0008152	metabolic process	GO:0005515//GO:0003824	protein binding//catalytic activity	--	--	KOG1329	Phospholipase D1
c36439_g4	1442	264	291	310	509	605	0.0069291	5.58e-05	0.836162	up	470108928	XP_004290754.1	1979	0	PREDICTED: protein-tyrosine kinase 2-beta-like [Fragaria vesca subsp. vesca]	470108927	XM_004290706.1	996	0	PREDICTED: Fragaria vesca subsp. vesca protein-tyrosine kinase 2-beta-like (LOC101296626), mRNA	--	--	--	--	Q54H46	329	2.16e-31	Probable serine/threonine-protein kinase drkA OS=Dictyostelium discoideum GN=drkA PE=3 SV=1	PF01842//PF00069//PF07714	ACT domain//Protein kinase domain//Protein tyrosine kinase	GO:0008152//GO:0006468	metabolic process//protein phosphorylation	GO:0016597//GO:0004672//GO:0005524	amino acid binding//protein kinase activity//ATP binding	--	--	KOG0192	Tyrosine kinase specific for activated (GTP-bound) p21cdc42Hs
c36480_g2	989	16	12	13	42	38	0.0252567	0.000293781	1.41895	up	470124597	XP_004298298.1	297	1.23e-27	PREDICTED: (-)-germacrene D synthase-like [Fragaria vesca subsp. vesca]	470133403	XR_184875.1	115	4.17e-51	PREDICTED: Fragaria vesca subsp. vesca (-)-germacrene D synthase-like (LOC101311104), misc_RNA	--	--	--	--	Q6Q3H3	186	5.03e-14	(-)-germacrene D synthase OS=Vitis vinifera GN=VIT_19s0014g04930 PE=1 SV=1	PF01397	Terpene synthase, N-terminal domain	GO:0008152	metabolic process	GO:0016829//GO:0010333	lyase activity//terpene synthase activity	--	--	--	--
c36589_g1	967	3545	1963	3206	1541	1929	0.0181046	0.000187815	-0.843516	up	470115311	XP_004293846.1	760	2e-97	PREDICTED: ethylene-responsive transcription factor 4-like [Fragaria vesca subsp. vesca]	470115310	XM_004293798.1	454	0	PREDICTED: Fragaria vesca subsp. vesca ethylene-responsive transcription factor 4-like (LOC101314350), mRNA	--	--	--	--	Q9LW49	294	1.69e-29	Ethylene-responsive transcription factor 4 OS=Nicotiana sylvestris GN=ERF4 PE=2 SV=1	PF00847	AP2 domain	GO:0006355	regulation of transcription, DNA-templated	GO:0003700	sequence-specific DNA binding transcription factor activity	GO:0005667	transcription factor complex	--	--
c36602_g1	2981	23	22	30	75	74	0.000939025	4.22e-06	1.28226	up	470106280	XP_004289501.1	3248	0	PREDICTED: LOW QUALITY PROTEIN: beta-galactosidase 6-like, partial [Fragaria vesca subsp. vesca]	470106279	XM_004289453.1	1573	0	PREDICTED: Fragaria vesca subsp. vesca beta-galactosidase 6-like (LOC101300966), partial mRNA	--	--	--	--	Q9FFN4	2317	0	Beta-galactosidase 6 OS=Arabidopsis thaliana GN=BGAL6 PE=2 SV=1	PF02449//PF01301//PF02837	Beta-galactosidase//Glycosyl hydrolases family 35//Glycosyl hydrolases family 2, sugar binding domain	GO:0006012//GO:0005975//GO:0006027//GO:0046486//GO:0006687	galactose metabolic process//carbohydrate metabolic process//glycosaminoglycan catabolic process//glycerolipid metabolic process//glycosphingolipid metabolic process	GO:0004565//GO:0004553	beta-galactosidase activity//hydrolase activity, hydrolyzing O-glycosyl compounds	GO:0009341	beta-galactosidase complex	KOG0496	Beta-galactosidase
c36685_g1	555	8	13	16	43	34	0.0478821	0.000696735	1.4704	up	--	--	--	--	--	--	--	--	--	--	--	--	--	--	--	--	--	--	--	--	--	--	--	--	--	--	--	--
c36764_g5	520	105.34	103.57	71.79	176.27	239.91	0.0222759	0.000249659	1.01706	up	--	--	--	--	--	470107662	XM_004290115.1	307	3.94e-158	PREDICTED: Fragaria vesca subsp. vesca uncharacterized LOC101305322 (LOC101305322), mRNA	--	--	--	--	--	--	--	--	--	--	--	--	--	--	--	--	--	--
c36820_g2	370	12	14	17	44	38	0.0386685	0.000509341	1.30162	up	--	--	--	--	--	--	--	--	--	--	--	--	--	--	--	--	--	--	--	--	--	--	--	--	--	--	--	--
c36937_g4	1133	0	0	0	12.48	10.84	0.00603975	4.66e-05	8.96578	up	470145106	XP_004308184.1	496	3.95e-55	PREDICTED: LOW QUALITY PROTEIN: protein ZINC INDUCED FACILITATOR-LIKE 1-like [Fragaria vesca subsp. vesca]	470145105	XM_004308136.1	281	2.53e-143	PREDICTED: Fragaria vesca subsp. vesca protein ZINC INDUCED FACILITATOR-LIKE 1-like (LOC101299619), mRNA	--	--	--	--	Q94BZ1	418	1.68e-44	Protein ZINC INDUCED FACILITATOR-LIKE 1 OS=Arabidopsis thaliana GN=ZIFL1 PE=2 SV=1	PF00083//PF07690//PF01770	Sugar (and other) transporter//Major Facilitator Superfamily//Reduced folate carrier	GO:0055085//GO:0006810	transmembrane transport//transport	GO:0022857	transmembrane transporter activity	GO:0016021//GO:0016020	integral component of membrane//membrane	KOG2615	Permease of the major facilitator superfamily
c36938_g1	2030	0	0	11	36	44	0.0438763	0.000619724	2.98194	up	470118308	XP_004295273.1	2748	0	PREDICTED: polyphenol oxidase, chloroplastic-like [Fragaria vesca subsp. vesca]	470118307	XM_004295225.1	1258	0	PREDICTED: Fragaria vesca subsp. vesca polyphenol oxidase, chloroplastic-like (LOC101298208), mRNA	--	--	--	--	Q9FRX6	1055	3.38e-133	Aureusidin synthase OS=Antirrhinum majus GN=AS1 PE=1 SV=1	PF12143//PF12142//PF00264//PF00057//PF01283	Protein of unknown function (DUF_B2219)//Polyphenol oxidase middle domain//Common central domain of tyrosinase//Low-density lipoprotein receptor domain class A//Ribosomal protein S26e	GO:0006412//GO:0042254//GO:0008152//GO:0055114//GO:0006118//GO:0006570	translation//ribosome biogenesis//metabolic process//oxidation-reduction process//electron transport//tyrosine metabolic process	GO:0004097//GO:0016491//GO:0003735//GO:0005515	catechol oxidase activity//oxidoreductase activity//structural constituent of ribosome//protein binding	GO:0005622//GO:0005840	intracellular//ribosome	--	--
c36942_g3	2714	1583	1052	1477	918	842	0.00197006	1.05e-05	-0.760032	up	470133679	XP_004302688.1	1045	1.12e-130	PREDICTED: uncharacterized protein LOC101303240 [Fragaria vesca subsp. vesca]	470133678	XM_004302640.1	614	0	PREDICTED: Fragaria vesca subsp. vesca uncharacterized LOC101303240 (LOC101303240), mRNA	--	--	--	--	--	--	--	--	--	--	--	--	--	--	--	--	--	--
c36950_g1	4647	647	717	841	1326	1407	0.00522197	3.81e-05	0.818863	up	470135983	XP_004303782.1	2909	0	PREDICTED: uncharacterized protein LOC101302958 [Fragaria vesca subsp. vesca]	470135982	XM_004303734.1	1727	0	PREDICTED: Fragaria vesca subsp. vesca uncharacterized LOC101302958 (LOC101302958), mRNA	--	--	--	--	P48279	133	1.4e-06	Uncharacterized protein ycf39 OS=Cyanophora paradoxa GN=ycf39 PE=3 SV=1	PF01370//PF01073//PF02882//PF02254//PF00106//PF03124	NAD dependent epimerase/dehydratase family//3-beta hydroxysteroid dehydrogenase/isomerase family//Tetrahydrofolate dehydrogenase/cyclohydrolase, NAD(P)-binding domain//TrkA-N domain//short chain dehydrogenase//EXS family	GO:0008207//GO:0006813//GO:0008209//GO:0055114//GO:0006694//GO:0009396//GO:0008210//GO:0008152//GO:0046487//GO:0044237	C21-steroid hormone metabolic process//potassium ion transport//androgen metabolic process//oxidation-reduction process//steroid biosynthetic process//folic acid-containing compound biosynthetic process//estrogen metabolic process//metabolic process//glyoxylate metabolic process//cellular metabolic process	GO:0003854//GO:0003824//GO:0016491//GO:0050662//GO:0016616//GO:0004488	3-beta-hydroxy-delta5-steroid dehydrogenase activity//catalytic activity//oxidoreductase activity//coenzyme binding//oxidoreductase activity, acting on the CH-OH group of donors, NAD or NADP as acceptor//methylenetetrahydrofolate dehydrogenase (NADP+) activity	GO:0016021	integral component of membrane	--	--
c37126_g5	1669	350	112	159	26	28	2.27e-08	1.97e-11	-3.02337	up	694329840	XP_009355644.1	1515	0	PREDICTED: zeaxanthin epoxidase, chloroplastic-like [Pyrus x bretschneideri]	470108889	XM_004290687.1	704	0	PREDICTED: Fragaria vesca subsp. vesca FAD-dependent urate hydroxylase-like (LOC101291296), mRNA	--	--	--	--	B5B0J6	208	2.37e-16	FAD-dependent urate hydroxylase OS=Klebsiella oxytoca GN=hpxO PE=3 SV=1	PF07992//PF05923//PF05834//PF08491//PF01266//PF00070//PF01134	Pyridine nucleotide-disulphide oxidoreductase//APC cysteine-rich region//Lycopene cyclase protein//Squalene epoxidase//FAD dependent oxidoreductase//Pyridine nucleotide-disulphide oxidoreductase//Glucose inhibited division protein A	GO:0006694//GO:0016055//GO:0016114//GO:0055114//GO:0008033//GO:0016117	steroid biosynthetic process//Wnt signaling pathway//terpenoid biosynthetic process//oxidation-reduction process//tRNA processing//carotenoid biosynthetic process	GO:0016491//GO:0016705//GO:0050660//GO:0004506	oxidoreductase activity//oxidoreductase activity, acting on paired donors, with incorporation or reduction of molecular oxygen//flavin adenine dinucleotide binding//squalene monooxygenase activity	GO:0016021	integral component of membrane	--	--
c37169_g1	2966	929	692	949	700	459	0.00903162	7.84e-05	-0.701448	up	470116157	XP_004294252.1	1771	0	PREDICTED: uncharacterized protein LOC101293077 [Fragaria vesca subsp. vesca]	470116156	XM_004294204.1	1080	0	PREDICTED: Fragaria vesca subsp. vesca uncharacterized LOC101293077 (LOC101293077), mRNA	--	--	--	--	--	--	--	--	--	--	--	--	--	--	--	--	--	--
c37173_g3	1932	0	0	0	16	13	0.0007942	3.41e-06	8.38802	up	207367152	BAG72096.1	1658	0	Gag-protease-integrase-RT-RNaseH polyprotein [Glycine max]	663673443	HG975444.1	49	4.05e-14	Solanum pennellii chromosome ch05, complete genome	--	--	--	--	P10978	1084	2.57e-130	Retrovirus-related Pol polyprotein from transposon TNT 1-94 OS=Nicotiana tabacum PE=2 SV=1	--	--	--	--	--	--	--	--	--	--
c37254_g4	648	27	35	26	12	4	0.0103392	9.27e-05	-2.13251	up	--	--	--	--	--	--	--	--	--	--	--	--	--	--	--	--	--	--	--	--	--	--	--	--	--	--	--	--
c37259_g3	375	2378	1729	1622	1643	1114	0.0418314	0.000565867	-0.659366	up	470144198	XP_004307748.1	252	6.62e-25	PREDICTED: 60S ribosomal protein L10-like [Fragaria vesca subsp. vesca]	470144197	XM_004307700.1	213	4.97e-106	PREDICTED: Fragaria vesca subsp. vesca 60S ribosomal protein L10-like (LOC101309971), mRNA	K02866	RP-L10e, RPL10	large subunit ribosomal protein L10e	http://www.genome.jp/dbget-bin/www_bget?ko:K02866	Q9SPB3	202	1.42e-18	60S ribosomal protein L10 OS=Vitis riparia GN=RPL10 PE=2 SV=1	--	--	--	--	--	--	--	--	KOG0857	60s ribosomal protein L10
c37281_g3	2706	0	0	0	28.87	20.72	1.24e-07	1.25e-10	8.60733	up	56407681	AAV88069.1	1717	0	hypothetical retrotransposon [Ipomoea batatas]	--	--	--	--	--	--	--	--	--	P10978	1427	1.53e-176	Retrovirus-related Pol polyprotein from transposon TNT 1-94 OS=Nicotiana tabacum PE=2 SV=1	PF06220//PF00098//PF00665	U1 zinc finger//Zinc knuckle//Integrase core domain	GO:0015074	DNA integration	GO:0003676//GO:0008270	nucleic acid binding//zinc ion binding	--	--	--	--
c37337_g2	2381	297	293	259	513	492	0.0118268	0.000110333	0.616183	up	--	--	--	--	--	470115125	XR_184201.1	219	1.57e-108	PREDICTED: Fragaria vesca subsp. vesca uncharacterized LOC101312808 (LOC101312808), misc_RNA	--	--	--	--	--	--	--	--	--	--	--	--	--	--	--	--	--	--
c37362_g2	1037	8	6	11	30	32	0.0227328	0.000255984	1.78516	up	470124345	XP_004298176.1	865	4.29e-113	PREDICTED: cyclic nucleotide-gated ion channel 1-like [Fragaria vesca subsp. vesca]	470124344	XM_004298128.1	335	2.21e-173	PREDICTED: Fragaria vesca subsp. vesca cyclic nucleotide-gated ion channel 1-like (LOC101311855), mRNA	K05391	CNGF	cyclic nucleotide gated channel, other eukaryote	http://www.genome.jp/dbget-bin/www_bget?ko:K05391	O65717	296	1.06e-27	Cyclic nucleotide-gated ion channel 1 OS=Arabidopsis thaliana GN=CNGC1 PE=1 SV=1	PF00636	Ribonuclease III domain	GO:0006396//GO:0051252	RNA processing//regulation of RNA metabolic process	GO:0004525//GO:0003723	ribonuclease III activity//RNA binding	--	--	--	--
c37363_g1	1509	241	194	190	135	134	0.0244778	0.000280394	-0.755104	up	470122876	XP_004297464.1	378	7.74e-40	PREDICTED: uncharacterized protein LOC101302928 [Fragaria vesca subsp. vesca]	694433155	XM_009345613.1	75	1.11e-28	PREDICTED: Pyrus x bretschneideri protein PXR1 (LOC103935801), transcript variant X2, mRNA	--	--	--	--	C3NHF1	151	6.29e-10	Proteasome subunit beta 2 OS=Sulfolobus islandicus (strain Y.N.15.51 / Yellowstone #2) GN=psmB2 PE=3 SV=1	PF00227	Proteasome subunit	GO:0051603	proteolysis involved in cellular protein catabolic process	GO:0004298	threonine-type endopeptidase activity	GO:0005839	proteasome core complex	KOG0175	20S proteasome, regulatory subunit beta type PSMB5/PSMB8/PRE2
c37420_g1	3913	3191	2701	2991	2526	1770	0.0053409	3.94e-05	-0.619277	up	470103457	XP_004288153.1	725	2.92e-82	PREDICTED: probable E3 ubiquitin-protein ligase HERC1-like [Fragaria vesca subsp. vesca]	470103456	XM_004288105.1	381	0	PREDICTED: Fragaria vesca subsp. vesca probable E3 ubiquitin-protein ligase HERC1-like (LOC101307047), mRNA	--	--	--	--	Q9FN03	634	1.93e-70	Ultraviolet-B receptor UVR8 OS=Arabidopsis thaliana GN=UVR8 PE=1 SV=1	--	--	--	--	--	--	--	--	KOG1426	FOG: RCC1 domain
c37445_g2	2570	358	308	417	697	624	0.00290863	1.74e-05	0.771834	up	645268306	XP_008239467.1	1664	0	PREDICTED: probable inactive purple acid phosphatase 27 [Prunus mume]	645268305	XM_008241245.1	689	0	PREDICTED: Prunus mume probable inactive purple acid phosphatase 27 (LOC103338063), mRNA	--	--	--	--	Q5MAU8	1525	0	Probable inactive purple acid phosphatase 27 OS=Arabidopsis thaliana GN=PAP27 PE=2 SV=1	PF00149	Calcineurin-like phosphoesterase	--	--	GO:0016787	hydrolase activity	--	--	KOG1378	Purple acid phosphatase
c37545_g2	631	50	21	33	10	9	0.0144145	0.000139382	-1.42924	up	694420903	XP_009338330.1	732	2.26e-93	PREDICTED: GDSL esterase/lipase 1-like [Pyrus x bretschneideri]	470135885	XR_184995.1	437	0	PREDICTED: Fragaria vesca subsp. vesca GDSL esterase/lipase 1-like (LOC101313036), misc_RNA	--	--	--	--	Q9SSA7	450	6.21e-52	GDSL esterase/lipase 5 OS=Arabidopsis thaliana GN=GLIP5 PE=2 SV=2	PF00657	GDSL-like Lipase/Acylhydrolase	GO:0006629	lipid metabolic process	GO:0016788	hydrolase activity, acting on ester bonds	--	--	--	--
c37548_g1	2197	9699	7418	8293	6343	4601	0.000129598	3.6e-07	-0.744853	up	222160076	ACM47319.1	423	1.65e-46	Gasa4-like protein [Rosa x damascena]>gi|222160078|gb|ACM47320.1| Gasa4-like protein [Rosa x damascena]	222160075	FJ595792.1	584	0	Rosa x damascena Gasa4-like protein mRNA, complete cds	--	--	--	--	Q6NMQ7	321	4.49e-33	Gibberellin-regulated protein 6 OS=Arabidopsis thaliana GN=GASA6 PE=3 SV=1	PF10233	Uncharacterized conserved protein CG6151-P	--	--	--	--	GO:0016021	integral component of membrane	--	--
c37564_g3	2073	143	81	90	54	54	0.0318859	0.000395129	-1.0149	up	595937522	XP_007215596.1	1028	3.74e-132	hypothetical protein PRUPE_ppa007741mg [Prunus persica]>gi|462411746|gb|EMJ16795.1| hypothetical protein PRUPE_ppa007741mg [Prunus persica]	595937556	XM_007215536.1	344	4.46e-178	Prunus persica hypothetical protein (PRUPE_ppa007741mg) mRNA, complete cds	--	--	--	--	Q94B74	793	3.42e-98	Nudix hydrolase 2 OS=Arabidopsis thaliana GN=NUDT2 PE=1 SV=1	PF10541//PF00293	Nuclear envelope localisation domain//NUDIX domain	--	--	GO:0016787//GO:0003779	hydrolase activity//actin binding	GO:0016021	integral component of membrane	KOG0648	Predicted NUDIX hydrolase FGF-2 and related proteins
c37573_g1	3496	256	256	225	452	425	0.0115244	0.00010614	0.64996	up	470116337	XP_004294339.1	2656	0	PREDICTED: probable galacturonosyltransferase 12-like [Fragaria vesca subsp. vesca]	470116336	XM_004294291.1	1155	0	PREDICTED: Fragaria vesca subsp. vesca probable galacturonosyltransferase 12-like (LOC101295493), mRNA	K13648	GAUT	alpha-1,4-galacturonosyltransferase	http://www.genome.jp/dbget-bin/www_bget?ko:K13648	Q9FH36	2205	0	Probable galacturonosyltransferase 12 OS=Arabidopsis thaliana GN=GAUT12 PE=2 SV=1	PF01501	Glycosyl transferase family 8	--	--	GO:0016757	transferase activity, transferring glycosyl groups	--	--	--	--
c37582_g2	1146	294	400	470	799	717	0.0144145	0.000139312	0.79602	up	470108845	XP_004290719.1	1205	2.88e-173	PREDICTED: protease Do-like 2, chloroplastic-like [Fragaria vesca subsp. vesca]	470108844	XM_004290671.1	760	0	PREDICTED: Fragaria vesca subsp. vesca protease Do-like 2, chloroplastic-like (LOC101309113), mRNA	--	--	--	--	O82261	922	7.4e-134	Protease Do-like 2, chloroplastic OS=Arabidopsis thaliana GN=DEGP2 PE=1 SV=2	PF00949//PF00089	Peptidase S7, Flavivirus NS3 serine protease//Trypsin	GO:0006508	proteolysis	GO:0003723//GO:0005524//GO:0004252//GO:0003724	RNA binding//ATP binding//serine-type endopeptidase activity//RNA helicase activity	--	--	KOG1320	Serine protease
c37597_g2	4208	1100	1182	1234	2044	1869	0.0177283	0.000183021	0.656637	up	470116813	XP_004294570.1	1156	1.14e-141	PREDICTED: inner membrane protein PPF-1, chloroplastic-like [Fragaria vesca subsp. vesca]	470116812	XM_004294522.1	692	0	PREDICTED: Fragaria vesca subsp. vesca inner membrane protein PPF-1, chloroplastic-like (LOC101291905), mRNA	K03217	yidC, spoIIIJ, OXA1	YidC/Oxa1 family membrane protein insertase	http://www.genome.jp/dbget-bin/www_bget?ko:K03217	Q8LBP4	858	1.78e-100	Inner membrane protein ALBINO3, chloroplastic OS=Arabidopsis thaliana GN=ALB3 PE=1 SV=2	PF00487//PF02096	Fatty acid desaturase//60Kd inner membrane protein	GO:0051205//GO:0006629	protein insertion into membrane//lipid metabolic process	--	--	GO:0016021	integral component of membrane	--	--
c37600_g3	1807	2256	908	1534	600	818	0.00391024	2.66e-05	-1.22968	up	470109346	XP_004290960.1	881	1.35e-111	PREDICTED: zinc finger protein ZAT10-like [Fragaria vesca subsp. vesca]	470109345	XM_004290912.1	572	0	PREDICTED: Fragaria vesca subsp. vesca zinc finger protein ZAT10-like (LOC101309787), mRNA	--	--	--	--	Q96289	362	7.47e-38	Zinc finger protein ZAT10 OS=Arabidopsis thaliana GN=ZAT10 PE=2 SV=1	PF00096//PF06467	Zinc finger, C2H2 type//MYM-type Zinc finger with FCS sequence motif	--	--	GO:0046872//GO:0008270	metal ion binding//zinc ion binding	--	--	--	--
c37675_g1	3351	1005	901	878	1769	1534	0.000945233	4.33e-06	0.679416	up	488497669	AFR11774.2	2492	0	zeaxanthin epoxidase [Fragaria x ananassa]	498658699	JN979372.3	1329	0	Fragaria x ananassa zeaxanthin epoxidase mRNA, complete cds	K09838	ZEP, ABA1	zeaxanthin epoxidase	http://www.genome.jp/dbget-bin/www_bget?ko:K09838	O81360	2263	0	Zeaxanthin epoxidase, chloroplastic OS=Prunus armeniaca PE=2 SV=1	PF08491//PF00070//PF01266//PF07992//PF00498	Squalene epoxidase//Pyridine nucleotide-disulphide oxidoreductase//FAD dependent oxidoreductase//Pyridine nucleotide-disulphide oxidoreductase//FHA domain	GO:0016114//GO:0006694//GO:0055114	terpenoid biosynthetic process//steroid biosynthetic process//oxidation-reduction process	GO:0016491//GO:0005515//GO:0004506//GO:0050660	oxidoreductase activity//protein binding//squalene monooxygenase activity//flavin adenine dinucleotide binding	GO:0016021	integral component of membrane	--	--
c37724_g1	2018	248	254	216	483	441	0.00156345	7.88e-06	0.655705	up	470108436	XP_004290524.1	1625	0	PREDICTED: fructose-1,6-bisphosphatase, cytosolic-like [Fragaria vesca subsp. vesca]	470108435	XM_004290476.1	836	0	PREDICTED: Fragaria vesca subsp. vesca fructose-1,6-bisphosphatase, cytosolic-like (LOC101297396), mRNA	K03841	FBP, fbp	fructose-1,6-bisphosphatase I	http://www.genome.jp/dbget-bin/www_bget?ko:K03841	P46276	1556	0	Fructose-1,6-bisphosphatase, cytosolic OS=Solanum tuberosum PE=2 SV=1	PF00642//PF00316	Zinc finger C-x8-C-x5-C-x3-H type (and similar)//Fructose-1-6-bisphosphatase	GO:0015976//GO:0006000//GO:0006098//GO:0006013//GO:0005975//GO:0006094//GO:0006096	carbon utilization//fructose metabolic process//pentose-phosphate shunt//mannose metabolic process//carbohydrate metabolic process//gluconeogenesis//glycolytic process	GO:0046872//GO:0042578//GO:0042132	metal ion binding//phosphoric ester hydrolase activity//fructose 1,6-bisphosphate 1-phosphatase activity	--	--	KOG1458	Fructose-1,6-bisphosphatase
c37756_g2	1536	184	229	300	486	415	0.0378749	0.000495455	0.77776	up	470132256	XP_004302001.1	1247	1.03e-161	PREDICTED: acyltransferase-like protein At1g54570, chloroplastic-like [Fragaria vesca subsp. vesca]	470132255	XM_004301953.1	639	0	PREDICTED: Fragaria vesca subsp. vesca acyltransferase-like protein At1g54570, chloroplastic-like (LOC101313423), mRNA	--	--	--	--	Q9ZVN2	714	1.64e-83	Acyltransferase-like protein At1g54570, chloroplastic OS=Arabidopsis thaliana GN=At1g54570 PE=2 SV=1	PF00975//PF07859	Thioesterase domain//alpha/beta hydrolase fold	GO:0009058//GO:0008152	biosynthetic process//metabolic process	GO:0016788//GO:0016787	hydrolase activity, acting on ester bonds//hydrolase activity	--	--	--	--
c37864_g1	1369	2256	945	1685	1092	864	0.0415447	0.00055815	-0.878963	up	226001043	BAH36875.1	1312	2.12e-178	xyloglucan endotransglucosylase/hydrolase [Rosa hybrid cultivar]>gi|403495096|gb|AFR46572.1| xyloglucan endotransglucosylase/hydrolase 3 [Rosa x borboniana]	403495095	JX259257.1	663	0	Rosa x borboniana xyloglucan endotransglucosylase/hydrolase 3 (XTH3) mRNA, complete cds	K08235	E2.4.1.207	xyloglucan:xyloglucosyl transferase	http://www.genome.jp/dbget-bin/www_bget?ko:K08235	Q38910	1021	4.29e-135	Probable xyloglucan endotransglucosylase/hydrolase protein 23 OS=Arabidopsis thaliana GN=XTH23 PE=2 SV=1	PF00722//PF06955	Glycosyl hydrolases family 16//Xyloglucan endo-transglycosylase (XET) C-terminus	GO:0005975//GO:0006073	carbohydrate metabolic process//cellular glucan metabolic process	GO:0016762//GO:0004553	xyloglucan:xyloglucosyl transferase activity//hydrolase activity, hydrolyzing O-glycosyl compounds	GO:0048046//GO:0005618	apoplast//cell wall	--	--
c37873_g3	2147	164	150	196	394	376	2.55e-05	5.45e-08	1.01828	up	470115001	XP_004293692.1	2560	0	PREDICTED: cannabidiolic acid synthase-like 1-like [Fragaria vesca subsp. vesca]	470115000	XM_004293644.1	1450	0	PREDICTED: Fragaria vesca subsp. vesca cannabidiolic acid synthase-like 1-like (LOC101294538), mRNA	--	--	--	--	A6P6W0	1185	2.66e-152	Cannabidiolic acid synthase-like 1 OS=Cannabis sativa GN=CBDAS2 PE=2 SV=1	PF08031//PF01565	Berberine and berberine like//FAD binding domain	GO:0055114//GO:0006040	oxidation-reduction process//amino sugar metabolic process	GO:0050660//GO:0016491//GO:0008762	flavin adenine dinucleotide binding//oxidoreductase activity//UDP-N-acetylmuramate dehydrogenase activity	--	--	--	--
c37919_g4	1044	48	31	28	12	0	0.00557341	4.23e-05	-2.8111	up	470101249	XP_004287089.1	1583	0	PREDICTED: aldehyde dehydrogenase family 2 member C4-like [Fragaria vesca subsp. vesca]	470101246	XM_004287040.1	738	0	PREDICTED: Fragaria vesca subsp. vesca aldehyde dehydrogenase family 2 member C4-like (LOC101300274), mRNA	K12355	REF1	coniferyl-aldehyde dehydrogenase	http://www.genome.jp/dbget-bin/www_bget?ko:K12355	Q56YU0	1308	4.5e-177	Aldehyde dehydrogenase family 2 member C4 OS=Arabidopsis thaliana GN=ALDH2C4 PE=1 SV=2	PF00171	Aldehyde dehydrogenase family	GO:0055114//GO:0008152	oxidation-reduction process//metabolic process	GO:0016491	oxidoreductase activity	--	--	KOG2450	Aldehyde dehydrogenase
c38030_g2	2324	2097	2227	2261	3506	4624	0.00798953	6.72e-05	0.642654	up	470101315	XP_004287120.1	2502	0	PREDICTED: NADP-dependent glyceraldehyde-3-phosphate dehydrogenase-like [Fragaria vesca subsp. vesca]	470101314	XM_004287072.1	1357	0	PREDICTED: Fragaria vesca subsp. vesca NADP-dependent glyceraldehyde-3-phosphate dehydrogenase-like (LOC101310052), mRNA	K00131	gapN	glyceraldehyde-3-phosphate dehydrogenase (NADP+)	http://www.genome.jp/dbget-bin/www_bget?ko:K00131	P93338	2364	0	NADP-dependent glyceraldehyde-3-phosphate dehydrogenase OS=Nicotiana plumbaginifolia GN=GAPN PE=2 SV=1	PF00171	Aldehyde dehydrogenase family	GO:0055114//GO:0008152	oxidation-reduction process//metabolic process	GO:0016491	oxidoreductase activity	--	--	KOG2450	Aldehyde dehydrogenase
c38038_g1	2523	1269	1491	1374	2592	3062	0.000437913	1.63e-06	0.924961	up	470111008	XP_004291746.1	1508	0	PREDICTED: serine--glyoxylate aminotransferase-like [Fragaria vesca subsp. vesca]	470111007	XM_004291698.1	777	0	PREDICTED: Fragaria vesca subsp. vesca serine--glyoxylate aminotransferase-like (LOC101308151), mRNA	K00830	AGXT	alanine-glyoxylate transaminase / serine-glyoxylate transaminase / serine-pyruvate transaminase	http://www.genome.jp/dbget-bin/www_bget?ko:K00830	Q56YA5	1377	0	Serine--glyoxylate aminotransferase OS=Arabidopsis thaliana GN=AGT1 PE=1 SV=2	PF06357//PF00266	Omega-atracotoxin//Aminotransferase class-V	GO:0009405//GO:0008152//GO:0006810//GO:0006952	pathogenesis//metabolic process//transport//defense response	GO:0019855	calcium channel inhibitor activity	GO:0005576	extracellular region	--	--
c38053_g3	606	681	428	335	264	259	0.0107721	9.8e-05	-1.04381	up	--	--	--	--	--	--	--	--	--	--	--	--	--	--	--	--	--	--	--	--	--	--	--	--	--	--	--	--
c38071_g1	1757	1629.92	976.93	887.98	738.89	462.89	0.000643054	2.63e-06	-1.09788	up	470143602	XP_004307462.1	342	5.96e-36	PREDICTED: uncharacterized protein LOC101296040 [Fragaria vesca subsp. vesca]	470143601	XM_004307414.1	445	0	PREDICTED: Fragaria vesca subsp. vesca uncharacterized LOC101296040 (LOC101296040), mRNA	--	--	--	--	--	--	--	--	PF04900//PF10510	Fcf1//Phosphatidylinositol-glycan biosynthesis class S protein	GO:0016255	attachment of GPI anchor to protein	--	--	GO:0032040//GO:0042765	small-subunit processome//GPI-anchor transamidase complex	--	--
c38071_g4	2058	2425	1566	1617	1154	1244	0.0113285	0.000104135	-0.746441	up	470124191	XP_004298100.1	2619	0	PREDICTED: cytochrome P450 78A4-like [Fragaria vesca subsp. vesca]	470124190	XM_004298052.1	1162	0	PREDICTED: Fragaria vesca subsp. vesca cytochrome P450 78A4-like (LOC101307299), mRNA	--	--	--	--	Q9FIB0	1885	0	Cytochrome P450 78A7 OS=Arabidopsis thaliana GN=CYP78A7 PE=2 SV=1	PF00067	Cytochrome P450	GO:0055114	oxidation-reduction process	GO:0016705//GO:0020037//GO:0005506	oxidoreductase activity, acting on paired donors, with incorporation or reduction of molecular oxygen//heme binding//iron ion binding	--	--	KOG0156	Cytochrome P450 CYP2 subfamily
c38115_g1	1818	154	175	223	518	472	2.58e-07	3.05e-10	1.33356	up	645221371	XP_008244712.1	2107	0	PREDICTED: mannan endo-1,4-beta-mannosidase 6 [Prunus mume]	470133424	XM_004302518.1	1134	0	PREDICTED: Fragaria vesca subsp. vesca mannan endo-1,4-beta-mannosidase 6-like (LOC101314292), mRNA	--	--	--	--	Q9LZV3	1639	0	Mannan endo-1,4-beta-mannosidase 6 OS=Arabidopsis thaliana GN=MAN6 PE=2 SV=1	PF02836//PF02449//PF00150	Glycosyl hydrolases family 2, TIM barrel domain//Beta-galactosidase//Cellulase (glycosyl hydrolase family 5)	GO:0046486//GO:0006027//GO:0006687//GO:0005975//GO:0006012	glycerolipid metabolic process//glycosaminoglycan catabolic process//glycosphingolipid metabolic process//carbohydrate metabolic process//galactose metabolic process	GO:0004565//GO:0004553	beta-galactosidase activity//hydrolase activity, hydrolyzing O-glycosyl compounds	GO:0009341	beta-galactosidase complex	--	--
c38188_g1	2188	269	311	356	925	726	5.8e-09	4.61e-12	1.29737	up	470116954	XP_004294637.1	2681	0	PREDICTED: laccase-17-like [Fragaria vesca subsp. vesca]	470116953	XM_004294589.1	1221	0	PREDICTED: Fragaria vesca subsp. vesca laccase-17-like (LOC101313291), mRNA	--	--	--	--	Q9FJD5	2247	0	Laccase-17 OS=Arabidopsis thaliana GN=LAC17 PE=2 SV=1	PF07732//PF07731//PF00394//PF00152	Multicopper oxidase//Multicopper oxidase//Multicopper oxidase//tRNA synthetases class II (D, K and N)	GO:0055114//GO:0006418	oxidation-reduction process//tRNA aminoacylation for protein translation	GO:0000166//GO:0005524//GO:0004812//GO:0016491//GO:0005507	nucleotide binding//ATP binding//aminoacyl-tRNA ligase activity//oxidoreductase activity//copper ion binding	--	--	KOG1263	Multicopper oxidases
c38237_g1	1143	17	13	22	51	41	0.0438512	0.000617116	1.27343	up	--	--	--	--	--	--	--	--	--	--	--	--	--	--	--	--	--	--	--	--	--	--	--	--	--	--	--	--
c38260_g2	998	107	52.92	86	36	39	0.0256586	0.00030027	-1.24176	up	470105703	XP_004289221.1	437	2.25e-49	PREDICTED: ethylene-responsive transcription factor ERF109-like [Fragaria vesca subsp. vesca]	--	--	--	--	--	--	--	--	--	Q9SZ06	237	1.41e-21	Ethylene-responsive transcription factor ERF109 OS=Arabidopsis thaliana GN=ERF109 PE=1 SV=1	PF00847//PF07829	AP2 domain//Alpha-A conotoxin PIVA-like protein	GO:0007268//GO:0007165//GO:0009405//GO:0006355	synaptic transmission//signal transduction//pathogenesis//regulation of transcription, DNA-templated	GO:0030550//GO:0003700	acetylcholine receptor inhibitor activity//sequence-specific DNA binding transcription factor activity	GO:0005667//GO:0005576	transcription factor complex//extracellular region	--	--
c38280_g2	1582	6326	3683	4862	3661	3190	0.0231139	0.000260685	-0.652997	up	470127390	XP_004299652.1	1465	0	PREDICTED: uncharacterized protein LOC101296960 [Fragaria vesca subsp. vesca]	470127389	XM_004299604.1	803	0	PREDICTED: Fragaria vesca subsp. vesca uncharacterized LOC101296960 (LOC101296960), mRNA	--	--	--	--	Q9ZPE7	1099	2.04e-145	Protein EXORDIUM OS=Arabidopsis thaliana GN=EXO PE=2 SV=1	--	--	--	--	--	--	--	--	--	--
c38350_g1	2310	848	425	1005	392	315	0.00133895	6.5e-06	-1.19723	up	470125688	XP_004298832.1	2348	0	PREDICTED: 1-aminocyclopropane-1-carboxylate synthase-like [Fragaria vesca subsp. vesca]	470125687	XM_004298784.1	1221	0	PREDICTED: Fragaria vesca subsp. vesca 1-aminocyclopropane-1-carboxylate synthase-like (LOC101291920), mRNA	K01762	ACS	1-aminocyclopropane-1-carboxylate synthase	http://www.genome.jp/dbget-bin/www_bget?ko:K01762	P31531	1895	0	1-aminocyclopropane-1-carboxylate synthase OS=Glycine max GN=ACS1 PE=2 SV=1	PF00155//PF01212	Aminotransferase class I and II//Beta-eliminating lyase	GO:0006520//GO:0009058	cellular amino acid metabolic process//biosynthetic process	GO:0030170//GO:0016829	pyridoxal phosphate binding//lyase activity	--	--	KOG0256	1-aminocyclopropane-1-carboxylate synthase, and related proteins
c38357_g6	2072	1094.47	569.52	1023.48	511.34	530.22	0.0121832	0.000114577	-0.884776	up	470129119	XP_004300475.1	730	3.93e-89	PREDICTED: uncharacterized protein LOC101306050 [Fragaria vesca subsp. vesca]	470129118	XM_004300427.1	426	0	PREDICTED: Fragaria vesca subsp. vesca uncharacterized LOC101306050 (LOC101306050), mRNA	K01937	E6.3.4.2, pyrG	CTP synthase	http://www.genome.jp/dbget-bin/www_bget?ko:K01937	Q6GME1	276	4.76e-24	CTP synthase 2 OS=Xenopus laevis GN=ctps2 PE=2 SV=1	PF07722	Peptidase C26	GO:0006541	glutamine metabolic process	GO:0016787	hydrolase activity	--	--	KOG2387	CTP synthase (UTP-ammonia lyase)
c38428_g1	2241	2375	1206	1993	1169	1143	0.0196332	0.000207199	-0.819371	up	470111528	XP_004291999.1	1122	1.38e-143	PREDICTED: UPF0496 protein At4g34320-like [Fragaria vesca subsp. vesca]	470111527	XM_004291951.1	603	0	PREDICTED: Fragaria vesca subsp. vesca UPF0496 protein At4g34320-like (LOC101310861), mRNA	--	--	--	--	Q9SYZ7	204	1.11e-15	UPF0496 protein At4g34320 OS=Arabidopsis thaliana GN=At4g34320 PE=2 SV=1	PF05837//PF07931//PF08702//PF06009//PF13949//PF14860//PF00179	Centromere protein H (CENP-H)//Chloramphenicol phosphotransferase-like protein//Fibrinogen alpha/beta chain family//Laminin Domain II//ALIX V-shaped domain binding to HIV//DrrA phosphatidylinositol 4-phosphate binding domain//Ubiquitin-conjugating enzyme	GO:0051258//GO:0030168//GO:0009405//GO:0032313//GO:0051382//GO:0007155//GO:0007165	protein polymerization//platelet activation//pathogenesis//regulation of Rab GTPase activity//kinetochore assembly//cell adhesion//signal transduction	GO:0016740//GO:0005524//GO:0005515//GO:0005102//GO:0016881//GO:0030674//GO:0017137	transferase activity//ATP binding//protein binding//receptor binding//acid-amino acid ligase activity//protein binding, bridging//Rab GTPase binding	GO:0005604//GO:0000776//GO:0044161//GO:0005577	basement membrane//kinetochore//host cell cytoplasmic vesicle//fibrinogen complex	--	--
c38561_g3	1070	0	0	0	10	8	0.0428039	0.000587471	8.69697	up	--	--	--	--	--	--	--	--	--	--	--	--	--	--	--	--	--	--	--	--	--	--	--	--	--	--	--	--
c38594_g4	992	0	0	0	11	13	0.00557341	4.23e-05	9.27612	up	--	--	--	--	--	--	--	--	--	--	--	--	--	--	--	--	--	--	--	--	--	--	--	--	--	--	--	--
c38612_g1	1329	944	577	586	355	241	2.52e-07	2.94e-10	-1.27117	up	645242594	XP_008227612.1	689	5.6e-111	PREDICTED: palmitoyl-monogalactosyldiacylglycerol delta-7 desaturase, chloroplastic-like [Prunus mume]	470111000	XM_004291695.1	359	0	PREDICTED: Fragaria vesca subsp. vesca palmitoyl-monogalactosyldiacylglycerol delta-7 desaturase, chloroplastic-like (LOC101307086), mRNA	K00507	SCD, desC	stearoyl-CoA desaturase (delta-9 desaturase)	http://www.genome.jp/dbget-bin/www_bget?ko:K00507	O65797	539	5.56e-63	Delta-9 acyl-lipid desaturase 1 OS=Arabidopsis thaliana GN=ADS1 PE=2 SV=1	PF00487	Fatty acid desaturase	GO:0006629	lipid metabolic process	--	--	--	--	KOG1600	Fatty acid desaturase
c38623_g3	1455	4661	2068	1903	1485	646	0.000781725	3.33e-06	-1.54595	up	558853581	AHA92828.1	447	7e-51	DRM1 protein [Rosa hybrid cultivar]	558853580	KF530804.1	359	0	Rosa hybrid cultivar DRM1 protein (DRM1) mRNA, complete cds	--	--	--	--	Q05349	397	2.06e-44	Auxin-repressed 12.5 kDa protein OS=Fragaria ananassa PE=2 SV=1	--	--	--	--	--	--	--	--	--	--
c38627_g1	1781	4010	6060	5135	9766	10104	0.00956021	8.42e-05	0.829458	up	470137745	XP_004304623.1	1179	1.2e-155	PREDICTED: carbonic anhydrase, chloroplastic-like isoform 1 [Fragaria vesca subsp. vesca]	470137744	XM_004304575.1	544	0	PREDICTED: Fragaria vesca subsp. vesca carbonic anhydrase, chloroplastic-like, transcript variant 1 (LOC101295839), mRNA	K01673	cynT, can	carbonic anhydrase	http://www.genome.jp/dbget-bin/www_bget?ko:K01673	P16016	812	2.19e-101	Carbonic anhydrase, chloroplastic OS=Spinacia oleracea PE=1 SV=2	PF00484	Carbonic anhydrase	GO:0006807//GO:0006730	nitrogen compound metabolic process//one-carbon metabolic process	GO:0004089//GO:0008270	carbonate dehydratase activity//zinc ion binding	--	--	KOG1578	Predicted carbonic anhydrase involved in protection against oxidative damage
c38631_g1	4672	494	465	513	813	817	0.0289468	0.000351032	0.605407	up	470146936	XP_004309075.1	1130	3.52e-132	PREDICTED: uncharacterized protein LOC101294615 [Fragaria vesca subsp. vesca]	470146935	XM_004309027.1	612	0	PREDICTED: Fragaria vesca subsp. vesca uncharacterized LOC101294615 (LOC101294615), mRNA	--	--	--	--	Q9SYH1	220	1.49e-16	Probable GTP diphosphokinase RSH3, chloroplastic OS=Arabidopsis thaliana GN=RSH3 PE=2 SV=1	PF01966//PF01479//PF00473//PF03742//PF06821//PF04607	HD domain//S4 domain//Corticotropin-releasing factor family//PetN//Serine hydrolase//Region found in RelA / SpoT proteins	GO:0007165//GO:0006118//GO:0017004//GO:0015969	signal transduction//electron transport//cytochrome complex assembly//guanosine tetraphosphate metabolic process	GO:0016787//GO:0008081//GO:0045158//GO:0046872//GO:0003723//GO:0005179	hydrolase activity//phosphoric diester hydrolase activity//electron transporter, transferring electrons within cytochrome b6/f complex of photosystem II activity//metal ion binding//RNA binding//hormone activity	GO:0005576//GO:0009512	extracellular region//cytochrome b6f complex	--	--
c38670_g4	1059	909	488	473	269	293	0.000374856	1.33e-06	-1.25862	up	470104877	XP_004288819.1	209	4.93e-16	PREDICTED: pentatricopeptide repeat-containing protein At1g31430-like [Fragaria vesca subsp. vesca]	--	--	--	--	--	--	--	--	--	O82380	149	3.11e-09	Pentatricopeptide repeat-containing protein At2g29760, chloroplastic OS=Arabidopsis thaliana GN=PCMP-H33 PE=2 SV=1	--	--	--	--	--	--	--	--	--	--
c38687_g3	3562	931	898	984	1538.98	1595.98	0.0173125	0.000177504	0.625947	up	470133001	XP_004302363.1	3181	0	PREDICTED: inositol hexakisphosphate and diphosphoinositol-pentakisphosphate kinase 1-like [Fragaria vesca subsp. vesca]	470133000	XM_004302315.1	1854	0	PREDICTED: Fragaria vesca subsp. vesca inositol hexakisphosphate and diphosphoinositol-pentakisphosphate kinase 1-like (LOC101300929), mRNA	K13024	HISPPD, VIP	inositol hexakisphosphate/diphosphoinositol-pentakisphosphate kinase	http://www.genome.jp/dbget-bin/www_bget?ko:K13024	Q5XHF8	972	1.04e-174	Inositol hexakisphosphate and diphosphoinositol-pentakisphosphate kinase 2 OS=Xenopus laevis GN=ppip5k2 PE=2 SV=1	PF00328//PF02655	Histidine phosphatase superfamily (branch 2)//ATP-grasp domain	GO:0006771//GO:0019497	riboflavin metabolic process//hexachlorocyclohexane metabolic process	GO:0005524//GO:0046872//GO:0003993	ATP binding//metal ion binding//acid phosphatase activity	--	--	KOG1057	Arp2/3 complex-interacting protein VIP1/Asp1, involved in regulation of actin cytoskeleton
c38749_g1	4466	5595	3120	5654	2729	2682	0.00168344	8.54e-06	-0.934858	up	470112839	XP_004292637.1	1223	0	PREDICTED: uncharacterized protein LOC101306117 [Fragaria vesca subsp. vesca]	470127520	XM_004299669.1	841	0	PREDICTED: Fragaria vesca subsp. vesca mitochondrial uncoupling protein 4-like (LOC101291241), mRNA	K15104	SLC25A11, OGC	solute carrier family 25 (mitochondrial oxoglutarate transporter), member 11	http://www.genome.jp/dbget-bin/www_bget?ko:K15104	Q9SJY5	1048	1.11e-128	Mitochondrial uncoupling protein 5 OS=Arabidopsis thaliana GN=PUMP5 PE=2 SV=1	PF00564//PF04434//PF01610	PB1 domain//SWIM zinc finger//Transposase	GO:0006313	transposition, DNA-mediated	GO:0008270//GO:0003677//GO:0004803//GO:0005515	zinc ion binding//DNA binding//transposase activity//protein binding	--	--	KOG0759	Mitochondrial oxoglutarate/malate carrier proteins
c38786_g4	2260	907	649	201	147	109	0.000133194	3.72e-07	-2.33644	up	470133072	XP_004302398.1	3031	0	PREDICTED: luminal-binding protein 4-like [Fragaria vesca subsp. vesca]	470133071	XM_004302350.1	1625	0	PREDICTED: Fragaria vesca subsp. vesca luminal-binding protein 4-like (LOC101311773), mRNA	K09490	HSPA5, BIP	heat shock 70kDa protein 5	http://www.genome.jp/dbget-bin/www_bget?ko:K09490	Q03685	2608	0	Luminal-binding protein 5 OS=Nicotiana tabacum GN=BIP5 PE=2 SV=1	PF01968//PF06723//PF02782	Hydantoinase/oxoprolinase//MreB/Mbl protein//FGGY family of carbohydrate kinases, C-terminal domain	GO:0000902//GO:0005975	cell morphogenesis//carbohydrate metabolic process	GO:0016773//GO:0016787	phosphotransferase activity, alcohol group as acceptor//hydrolase activity	--	--	KOG0100	Molecular chaperones GRP78/BiP/KAR2, HSP70 superfamily
c38802_g4	1689	442	549	532	1047	900	0.00268948	1.58e-05	0.797843	up	321265895	ADW78350.1	1749	0	sucrose proton symporter 2 [Rosa hybrid cultivar]	321265894	HQ403679.1	1305	0	Rosa hybrid cultivar Radrazz sucrose proton symporter 2 mRNA, complete cds	K15378	SLC45A1_2_4	solute carrier family 45, member 1/2/4	http://www.genome.jp/dbget-bin/www_bget?ko:K15378	Q39231	1310	8.8e-174	Sucrose transport protein SUC2 OS=Arabidopsis thaliana GN=SUC2 PE=1 SV=2	PF00083	Sugar (and other) transporter	GO:0055085	transmembrane transport	GO:0022857	transmembrane transporter activity	GO:0016021	integral component of membrane	KOG0637	Sucrose transporter and related proteins
c38807_g1	1023	252	194	175	161	108	0.0443528	0.000627238	-0.781601	up	470127492	XP_004299703.1	782	4.26e-101	PREDICTED: uncharacterized protein LOC101311865 isoform 1 [Fragaria vesca subsp. vesca]	470127491	XM_004299655.1	626	0	PREDICTED: Fragaria vesca subsp. vesca uncharacterized LOC101311865, transcript variant 1 (LOC101311865), mRNA	--	--	--	--	--	--	--	--	PF00628	PHD-finger	--	--	GO:0005515	protein binding	--	--	--	--
c38822_g1	2843	3952	5572	5936	10071	10938	0.00355892	2.31e-05	0.894559	up	590599046	XP_007019073.1	328	4.75e-31	Chlorophyll A-B binding family protein [Theobroma cacao]>gi|508724401|gb|EOY16298.1| Chlorophyll A-B binding family protein [Theobroma cacao]	470109162	XM_004290823.1	412	0	PREDICTED: Fragaria vesca subsp. vesca photosystem II 22 kDa protein, chloroplastic-like (LOC101306978), mRNA	K03542	psbS	photosystem II 22kDa protein	http://www.genome.jp/dbget-bin/www_bget?ko:K03542	Q02060	305	9.96e-29	Photosystem II 22 kDa protein, chloroplastic OS=Spinacia oleracea GN=PSBS PE=1 SV=1	PF04939	Ribosome biogenesis regulatory protein (RRS1)	GO:0042254	ribosome biogenesis	--	--	GO:0005634	nucleus	--	--
c38826_g2	2242	586	408	459	323	268	0.000636413	2.58e-06	-0.843749	up	470142280	XP_004306839.1	591	2.95e-64	PREDICTED: cyclic nucleotide-gated ion channel 1-like [Fragaria vesca subsp. vesca]	399920186	JQ791545.1	275	1.1e-139	Rosa rugosa Rdr1 homologous region genomic sequence	K05391	CNGF	cyclic nucleotide gated channel, other eukaryote	http://www.genome.jp/dbget-bin/www_bget?ko:K05391	O65717	311	5.1e-28	Cyclic nucleotide-gated ion channel 1 OS=Arabidopsis thaliana GN=CNGC1 PE=1 SV=1	PF15202	Adipogenin	GO:0045444	fat cell differentiation	--	--	--	--	--	--
c38893_g1	2319	277	225	252	423	439	0.0234814	0.00026566	0.665993	up	470119158	XP_004295683.1	1842	0	PREDICTED: secologanin synthase-like [Fragaria vesca subsp. vesca]	470119157	XM_004295635.1	757	0	PREDICTED: Fragaria vesca subsp. vesca secologanin synthase-like (LOC101299074), mRNA	--	--	--	--	H2DH21	1196	1.17e-153	Cytochrome P450 CYP72A219 OS=Panax ginseng PE=2 SV=1	PF00067	Cytochrome P450	GO:0055114	oxidation-reduction process	GO:0005506//GO:0016705//GO:0020037	iron ion binding//oxidoreductase activity, acting on paired donors, with incorporation or reduction of molecular oxygen//heme binding	--	--	KOG0157	Cytochrome P450 CYP4/CYP19/CYP26 subfamilies
c38913_g1	1524	99	67	94	175	203	0.00572167	4.38e-05	0.991463	up	470127306	XP_004299613.1	141	5.77e-20	PREDICTED: uncharacterized WD repeat-containing protein C2A9.03-like [Fragaria vesca subsp. vesca]	470127305	XM_004299565.1	69	2.42e-25	PREDICTED: Fragaria vesca subsp. vesca uncharacterized LOC101308765 (LOC101308765), mRNA	--	--	--	--	--	--	--	--	--	--	--	--	--	--	--	--	--	--
c38924_g1	3565	1813	1168	1332	1013	739	0.000478235	1.81e-06	-0.84605	up	470103760	XP_004288298.1	4407	0	PREDICTED: LRR receptor-like serine/threonine-protein kinase HSL2-like [Fragaria vesca subsp. vesca]	470103759	XM_004288250.1	2033	0	PREDICTED: Fragaria vesca subsp. vesca LRR receptor-like serine/threonine-protein kinase HSL2-like (LOC101301616), mRNA	--	--	--	--	C0LGX3	2830	0	LRR receptor-like serine/threonine-protein kinase HSL2 OS=Arabidopsis thaliana GN=HSL2 PE=2 SV=1	PF00069//PF07714//PF00560	Protein kinase domain//Protein tyrosine kinase//Leucine Rich Repeat	GO:0006468	protein phosphorylation	GO:0005515//GO:0004672//GO:0005524	protein binding//protein kinase activity//ATP binding	--	--	--	--
c38945_g2	1073	39	35	37	92	129	0.000756942	3.2e-06	1.50567	up	470134536	XP_004303104.1	846	4.44e-107	PREDICTED: tyrosine aminotransferase-like [Fragaria vesca subsp. vesca]	470134535	XM_004303056.1	423	0	PREDICTED: Fragaria vesca subsp. vesca tyrosine aminotransferase-like (LOC101305385), mRNA	K00815	TAT	tyrosine aminotransferase	http://www.genome.jp/dbget-bin/www_bget?ko:K00815	Q9ST03	590	6.44e-69	Nicotianamine aminotransferase B OS=Hordeum vulgare GN=naat-B PE=1 SV=2	PF00155	Aminotransferase class I and II	GO:0009058	biosynthetic process	GO:0030170	pyridoxal phosphate binding	--	--	--	--
c39010_g1	1301	184	215	237	374	394	0.039652	0.000527698	0.702266	up	470147041	XP_004309125.1	1239	5.7e-166	PREDICTED: protein phosphatase 2C 57-like [Fragaria vesca subsp. vesca]	470147040	XM_004309077.1	632	0	PREDICTED: Fragaria vesca subsp. vesca protein phosphatase 2C 57-like (LOC101312589), mRNA	--	--	--	--	P49599	837	2.32e-106	Protein phosphatase 2C 57 OS=Arabidopsis thaliana GN=PPH1 PE=2 SV=2	PF00481	Protein phosphatase 2C	--	--	GO:0003824	catalytic activity	--	--	KOG0698	Serine/threonine protein phosphatase
c39050_g2	1393	0	0	0	12	14	0.00279348	1.65e-05	8.78136	up	--	--	--	--	--	--	--	--	--	--	--	--	--	--	--	--	--	--	--	--	--	--	--	--	--	--	--	--
c39052_g2	1360	5293	2533	3882	2358	2556	0.0468922	0.000679673	-0.769299	up	470109568	XP_004291065.1	982	7.47e-128	PREDICTED: transcription factor MYB44-like [Fragaria vesca subsp. vesca]	470109567	XM_004291017.1	402	0	PREDICTED: Fragaria vesca subsp. vesca transcription factor MYB44-like (LOC101292274), mRNA	K09422	MYBP	myb proto-oncogene protein, plant	http://www.genome.jp/dbget-bin/www_bget?ko:K09422	Q9FDW1	559	8.73e-66	Transcription factor MYB44 OS=Arabidopsis thaliana GN=MYB44 PE=2 SV=1	PF08563//PF00249	P53 transactivation motif//Myb-like DNA-binding domain	--	--	GO:0005515//GO:0003682	protein binding//chromatin binding	GO:0000785	chromatin	KOG0048	Transcription factor, Myb superfamily
c39102_g2	1236	0	0	0	15	14	0.000647576	2.67e-06	9.24079	up	694390914	XP_009371009.1	966	3.35e-126	PREDICTED: AP2/ERF and B3 domain-containing transcription repressor RAV2-like [Pyrus x bretschneideri]>gi|694445716|ref|XP_009349279.1| PREDICTED: AP2/ERF and B3 domain-containing transcription repressor RAV2-like [Pyrus x bretschneideri]	595953060	XM_007216414.1	223	4.82e-111	Prunus persica hypothetical protein (PRUPE_ppa026046mg) mRNA, partial cds	K09287	RAV	RAV-like factor	http://www.genome.jp/dbget-bin/www_bget?ko:K09287	Q9ZWM9	723	3.45e-90	AP2/ERF and B3 domain-containing transcription factor RAV1 OS=Arabidopsis thaliana GN=RAV1 PE=1 SV=1	PF00847//PF02362	AP2 domain//B3 DNA binding domain	GO:0006355	regulation of transcription, DNA-templated	GO:0003677//GO:0003700	DNA binding//sequence-specific DNA binding transcription factor activity	GO:0005667	transcription factor complex	--	--
c39129_g1	2061	45	27	37	88	72	0.0418975	0.000568814	0.6064	up	470141232	XP_004306339.1	1792	0	PREDICTED: UDP-glycosyltransferase 90A1-like [Fragaria vesca subsp. vesca]	470141231	XM_004306291.1	918	0	PREDICTED: Fragaria vesca subsp. vesca UDP-glycosyltransferase 90A1-like (LOC101292336), mRNA	--	--	--	--	Q9ZVX4	1022	2.83e-129	UDP-glycosyltransferase 90A1 OS=Arabidopsis thaliana GN=UGT90A1 PE=2 SV=1	PF00201	UDP-glucoronosyl and UDP-glucosyl transferase	GO:0008152	metabolic process	GO:0016758	transferase activity, transferring hexosyl groups	--	--	KOG1192	UDP-glucuronosyl and UDP-glucosyl transferase
c39149_g2	1762	19	16	14	0	0	6.11e-05	1.55e-07	-8.82443	up	470121041	XP_004296593.1	1629	0	PREDICTED: putative calcium-transporting ATPase 13, plasma membrane-type-like [Fragaria vesca subsp. vesca]	470121040	XM_004296545.1	456	0	PREDICTED: Fragaria vesca subsp. vesca putative calcium-transporting ATPase 13, plasma membrane-type-like (LOC101302445), mRNA	K01537	E3.6.3.8	Ca2+-transporting ATPase	http://www.genome.jp/dbget-bin/www_bget?ko:K01537	Q9LIK7	1212	1.73e-152	Putative calcium-transporting ATPase 13, plasma membrane-type OS=Arabidopsis thaliana GN=ACA13 PE=3 SV=1	PF00122	E1-E2 ATPase	--	--	GO:0046872//GO:0000166	metal ion binding//nucleotide binding	--	--	KOG0204	Calcium transporting ATPase
c39181_g2	2405	395	342	329	284	210	0.0156565	0.000156928	-0.664836	up	470105919	XP_004289325.1	1545	0	PREDICTED: uncharacterized protein LOC101308228 [Fragaria vesca subsp. vesca]	470105918	XM_004289277.1	957	0	PREDICTED: Fragaria vesca subsp. vesca uncharacterized LOC101308228 (LOC101308228), mRNA	--	--	--	--	Q9LX14	433	5.82e-45	Protein UPSTREAM OF FLC OS=Arabidopsis thaliana GN=UFC PE=2 SV=1	PF01344	Kelch motif	--	--	GO:0005515	protein binding	--	--	--	--
c39226_g5	695	35	14	20	6	4	0.029245	0.000355165	-2.34289	up	657977668	XP_008380752.1	433	1.48e-48	PREDICTED: GDSL esterase/lipase 1-like [Malus domestica]	470135885	XR_184995.1	197	7.53e-97	PREDICTED: Fragaria vesca subsp. vesca GDSL esterase/lipase 1-like (LOC101313036), misc_RNA	--	--	--	--	Q9FLN0	288	1.26e-28	GDSL esterase/lipase 1 OS=Arabidopsis thaliana GN=GLIP1 PE=1 SV=1	--	--	--	--	--	--	--	--	--	--
c39276_g1	2155	225	267	282	506	432	0.0169935	0.000173332	0.713743	up	470128456	XP_004300157.1	913	3.81e-114	PREDICTED: uncharacterized protein LOC101306922 [Fragaria vesca subsp. vesca]	470128455	XM_004300109.1	472	0	PREDICTED: Fragaria vesca subsp. vesca uncharacterized LOC101306922 (LOC101306922), mRNA	--	--	--	--	--	--	--	--	--	--	--	--	--	--	--	--	--	--
c39325_g1	3312	1489	996	1177	1072	649	0.0347926	0.000447139	-0.687357	up	470109905	XP_004291228.1	2158	0	PREDICTED: BTB/POZ domain-containing protein At2g30600-like [Fragaria vesca subsp. vesca]	470109904	XM_004291180.1	1102	0	PREDICTED: Fragaria vesca subsp. vesca BTB/POZ domain-containing protein At2g30600-like (LOC101292277), mRNA	--	--	--	--	Q8LEV3	1576	0	BTB/POZ domain-containing protein At2g30600 OS=Arabidopsis thaliana GN=At2g30600/At2g30610 PE=2 SV=1	PF10717//PF00651	Occlusion-derived virus envelope protein ODV-E18//BTB/POZ domain	--	--	GO:0005515	protein binding	GO:0019031	viral envelope	KOG4441	Proteins containing BTB/POZ and Kelch domains, involved in regulatory/signal transduction processes
c39337_g2	2733	2470	2913	2742	4986	5041	0.00213255	1.16e-05	0.753216	up	470115830	XP_004294094.1	1221	3.75e-157	PREDICTED: peroxisomal (S)-2-hydroxy-acid oxidase-like [Fragaria vesca subsp. vesca]	470115829	XM_004294046.1	795	0	PREDICTED: Fragaria vesca subsp. vesca peroxisomal (S)-2-hydroxy-acid oxidase-like (LOC101292384), mRNA	K11517	HAO	(S)-2-hydroxy-acid oxidase	http://www.genome.jp/dbget-bin/www_bget?ko:K11517	Q9LRR9	1151	1.6e-147	Peroxisomal (S)-2-hydroxy-acid oxidase GLO1 OS=Arabidopsis thaliana GN=GLO1 PE=1 SV=1	PF03060//PF02581//PF00218//PF01180//PF05690//PF01645//PF00977//PF00478//PF01070	Nitronate monooxygenase//Thiamine monophosphate synthase/TENI//Indole-3-glycerol phosphate synthase//Dihydroorotate dehydrogenase//Thiazole biosynthesis protein ThiG//Conserved region in glutamate synthase//Histidine biosynthesis protein//IMP dehydrogenase / GMP reductase domain//FMN-dependent dehydrogenase	GO:0006571//GO:0000162//GO:0055114//GO:0000105//GO:0006537//GO:0006807//GO:0006222//GO:0009094//GO:0006206//GO:0009228	tyrosine biosynthetic process//tryptophan biosynthetic process//oxidation-reduction process//histidine biosynthetic process//glutamate biosynthetic process//nitrogen compound metabolic process//UMP biosynthetic process//L-phenylalanine biosynthetic process//pyrimidine nucleobase metabolic process//thiamine biosynthetic process	GO:0036355//GO:0004789//GO:0016491//GO:0003824//GO:0004152//GO:0016638//GO:0004425//GO:0015930//GO:0018580	2-iminoacetate synthase activity//thiamine-phosphate diphosphorylase activity//oxidoreductase activity//catalytic activity//dihydroorotate dehydrogenase activity//oxidoreductase activity, acting on the CH-NH2 group of donors//indole-3-glycerol-phosphate synthase activity//glutamate synthase activity//nitronate monooxygenase activity	--	--	KOG0538	Glycolate oxidase
c39354_g1	2103	883	362	493	310	247	0.00360707	2.38e-05	-1.17113	up	658049506	XP_008360447.1	898	1.3e-108	PREDICTED: formin-like protein 18 [Malus domestica]	694329530	XM_009357254.1	106	9.09e-46	PREDICTED: Pyrus x bretschneideri ras-associated and pleckstrin homology domains-containing protein 1-like (LOC103946537), mRNA	--	--	--	--	--	--	--	--	--	--	--	--	--	--	--	--	--	--
c39460_g2	2644	2844	4078	4191	7787	6476	0.00829915	7.04e-05	0.812842	up	470117001	XP_004294659.1	2323	0	PREDICTED: ribulose bisphosphate carboxylase/oxygenase activase 2, chloroplastic-like isoform 1 [Fragaria vesca subsp. vesca]	470117000	XM_004294611.1	1367	0	PREDICTED: Fragaria vesca subsp. vesca ribulose bisphosphate carboxylase/oxygenase activase 2, chloroplastic-like, transcript variant 1 (LOC101296188), mRNA	--	--	--	--	Q7X9A0	1971	0	Ribulose bisphosphate carboxylase/oxygenase activase 1, chloroplastic OS=Larrea tridentata GN=RCA1 PE=1 SV=1	PF06309//PF00004//PF00154	Torsin//ATPase family associated with various cellular activities (AAA)//recA bacterial DNA recombination protein	GO:0051085//GO:0009432//GO:0006281	chaperone mediated protein folding requiring cofactor//SOS response//DNA repair	GO:0005524//GO:0003697	ATP binding//single-stranded DNA binding	--	--	KOG0651	26S proteasome regulatory complex, ATPase RPT4
c39469_g1	3919	1437	1213	561	90	158	4.05e-12	1.72e-15	-3.18871	up	470141998	XP_004306709.1	3552	0	PREDICTED: BAG family molecular chaperone regulator 6-like [Fragaria vesca subsp. vesca]	470141997	XM_004306661.1	1426	0	PREDICTED: Fragaria vesca subsp. vesca BAG family molecular chaperone regulator 6-like (LOC101301424), mRNA	--	--	--	--	O82345	336	2.91e-30	BAG family molecular chaperone regulator 6 OS=Arabidopsis thaliana GN=BAG6 PE=1 SV=1	PF02179//PF01842//PF00612	BAG domain//ACT domain//IQ calmodulin-binding motif	GO:0008152	metabolic process	GO:0016597//GO:0051087//GO:0005515	amino acid binding//chaperone binding//protein binding	--	--	--	--
c39510_g2	1815	0	0	0	22	14	5.74e-05	1.44e-07	8.78136	up	--	--	--	--	--	--	--	--	--	--	--	--	--	--	--	--	--	--	--	--	--	--	--	--	--	--	--	--
c39518_g1	3742	771	957	981	1871	1466	0.00557341	4.19e-05	0.612853	up	645254700	XP_008233159.1	3982	0	PREDICTED: clustered mitochondria protein homolog [Prunus mume]	470145369	XR_185327.1	2528	0	PREDICTED: Fragaria vesca subsp. vesca uncharacterized LOC101296816 (LOC101296816), misc_RNA	K03255	TIF31, CLU1	protein TIF31	http://www.genome.jp/dbget-bin/www_bget?ko:K03255	F4J5S1	293	4.31e-25	Clustered mitochondria protein OS=Arabidopsis thaliana GN=FMT PE=2 SV=1	--	--	--	--	--	--	--	--	KOG1839	Uncharacterized protein CLU1/cluA/TIF31 involved in mitochondrial morphology/distribution, also found associated with eIF-3
c39554_g2	327	105	89	64	205	195	0.00215057	1.18e-05	1.01637	up	--	--	--	--	--	--	--	--	--	--	--	--	--	--	--	--	--	--	--	--	--	--	--	--	--	--	--	--
c39560_g1	5199	6924	8470	7437	13444	13136	0.0149124	0.000146306	0.681808	up	470137193	XP_004304354.1	6486	0	PREDICTED: magnesium-chelatase subunit ChlH, chloroplastic-like [Fragaria vesca subsp. vesca]>gi|345114263|gb|AEN74910.1| magnesium chelatase H subunit [Fragaria x ananassa]	470137192	XM_004304306.1	3027	0	PREDICTED: Fragaria vesca subsp. vesca magnesium-chelatase subunit ChlH, chloroplastic-like (LOC101311885), mRNA	K03403	chlH, bchH	magnesium chelatase subunit H	http://www.genome.jp/dbget-bin/www_bget?ko:K03403	Q9FNB0	5823	0	Magnesium-chelatase subunit ChlH, chloroplastic OS=Arabidopsis thaliana GN=CHLH PE=1 SV=1	PF02714//PF11965//PF02514//PF06467	Domain of unknown function DUF221//Domain of unknown function (DUF3479)//CobN/Magnesium Chelatase//MYM-type Zinc finger with FCS sequence motif	GO:0015995//GO:0009058//GO:0015994	chlorophyll biosynthetic process//biosynthetic process//chlorophyll metabolic process	GO:0016851//GO:0008270	magnesium chelatase activity//zinc ion binding	GO:0016020//GO:0010007	membrane//magnesium chelatase complex	--	--
c39575_g3	1757	763	583	628	430	381	0.000174502	5.25e-07	-0.93313	up	470108321	XP_004290469.1	156	7.14e-09	PREDICTED: putative laccase-9-like [Fragaria vesca subsp. vesca]	470108320	XM_004290421.1	97	7.63e-41	PREDICTED: Fragaria vesca subsp. vesca putative laccase-9-like (LOC101304929), mRNA	--	--	--	--	--	--	--	--	--	--	--	--	--	--	--	--	--	--
c39614_g3	2107	1943	1683	1702	1322	965	0.000119954	3.29e-07	-0.731146	up	470136919	XP_004304228.1	2242	0	PREDICTED: serine carboxypeptidase-like 25-like [Fragaria vesca subsp. vesca]	470136918	XM_004304180.1	867	0	PREDICTED: Fragaria vesca subsp. vesca serine carboxypeptidase-like 25-like (LOC101294681), mRNA	K16297	SCPL-II	serine carboxypeptidase-like clade II	http://www.genome.jp/dbget-bin/www_bget?ko:K16297	Q8L9Y0	1834	0	Serine carboxypeptidase-like 25 OS=Arabidopsis thaliana GN=SCPL25 PE=2 SV=2	PF00450//PF05073	Serine carboxypeptidase//Baculovirus P24 capsid protein	GO:0006508	proteolysis	GO:0004185	serine-type carboxypeptidase activity	GO:0019028	viral capsid	KOG1282	Serine carboxypeptidases (lysosomal cathepsin A)
c39626_g2	3506	2747	2594	3109	6336	4124	0.00122064	5.8e-06	0.749829	up	470130714	XP_004301248.1	4519	0	PREDICTED: uncharacterized protein LOC101292421 [Fragaria vesca subsp. vesca]	470130713	XM_004301200.1	2277	0	PREDICTED: Fragaria vesca subsp. vesca uncharacterized LOC101292421 (LOC101292421), mRNA	--	--	--	--	Q46888	546	2.29e-60	Uncharacterized oxidoreductase YgbJ OS=Escherichia coli (strain K12) GN=ygbJ PE=3 SV=1	PF03720//PF03446//PF02737//PF02826	UDP-glucose/GDP-mannose dehydrogenase family, UDP binding domain//NAD binding domain of 6-phosphogluconate dehydrogenase//3-hydroxyacyl-CoA dehydrogenase, NAD binding domain//D-isomer specific 2-hydroxyacid dehydrogenase, NAD binding domain	GO:0019521//GO:0006633//GO:0006550//GO:0018874//GO:0006552//GO:0055114//GO:0006098//GO:0006574//GO:0006631//GO:0006554//GO:0006568	D-gluconate metabolic process//fatty acid biosynthetic process//isoleucine catabolic process//benzoate metabolic process//leucine catabolic process//oxidation-reduction process//pentose-phosphate shunt//valine catabolic process//fatty acid metabolic process//lysine catabolic process//tryptophan metabolic process	GO:0016616//GO:0004616//GO:0003857//GO:0048037//GO:0051287//GO:0016491	oxidoreductase activity, acting on the CH-OH group of donors, NAD or NADP as acceptor//phosphogluconate dehydrogenase (decarboxylating) activity//3-hydroxyacyl-CoA dehydrogenase activity//cofactor binding//NAD binding//oxidoreductase activity	--	--	KOG0409	Predicted dehydrogenase
c39630_g4	2171	582	222	458	158	196	0.0037002	2.5e-05	-1.34003	up	470125251	XP_004298618.1	1105	6.45e-143	PREDICTED: UPF0496 protein 4-like [Fragaria vesca subsp. vesca]	470125250	XM_004298570.1	495	0	PREDICTED: Fragaria vesca subsp. vesca UPF0496 protein 4-like (LOC101293196), mRNA	--	--	--	--	Q9LMM6	295	2.98e-27	Protein BPS1, chloroplastic OS=Arabidopsis thaliana GN=BPS1 PE=2 SV=1	PF00317	Ribonucleotide reductase, all-alpha domain	GO:0006206//GO:0055114//GO:0006144//GO:0006260//GO:0009186	pyrimidine nucleobase metabolic process//oxidation-reduction process//purine nucleobase metabolic process//DNA replication//deoxyribonucleoside diphosphate metabolic process	GO:0005524//GO:0004748	ATP binding//ribonucleoside-diphosphate reductase activity, thioredoxin disulfide as acceptor	GO:0005971	ribonucleoside-diphosphate reductase complex	--	--
c39667_g1	554	371	252	276	514	963	0.00215057	1.19e-05	1.20061	up	470109572	XP_004291067.1	272	2.15e-26	PREDICTED: probable isoaspartyl peptidase/L-asparaginase 2-like [Fragaria vesca subsp. vesca]	470109571	XM_004291019.1	228	3.47e-114	PREDICTED: Fragaria vesca subsp. vesca probable isoaspartyl peptidase/L-asparaginase 2-like (LOC101292861), mRNA	K13051	iaaA, ASRGL1	beta-aspartyl-peptidase (threonine type)	http://www.genome.jp/dbget-bin/www_bget?ko:K13051	Q8GXG1	216	1.37e-19	Probable isoaspartyl peptidase/L-asparaginase 2 OS=Arabidopsis thaliana GN=At3g16150 PE=2 SV=2	PF01112	Asparaginase	--	--	GO:0016787	hydrolase activity	--	--	--	--
c39667_g4	1206	4543.9	3322.44	3673.99	5792.29	10589.2	0.0079417	6.66e-05	1.00478	up	470109572	XP_004291067.1	1426	0	PREDICTED: probable isoaspartyl peptidase/L-asparaginase 2-like [Fragaria vesca subsp. vesca]	470109571	XM_004291019.1	695	0	PREDICTED: Fragaria vesca subsp. vesca probable isoaspartyl peptidase/L-asparaginase 2-like (LOC101292861), mRNA	K13051	iaaA, ASRGL1	beta-aspartyl-peptidase (threonine type)	http://www.genome.jp/dbget-bin/www_bget?ko:K13051	Q8GXG1	1247	1.28e-169	Probable isoaspartyl peptidase/L-asparaginase 2 OS=Arabidopsis thaliana GN=At3g16150 PE=2 SV=2	PF01112	Asparaginase	--	--	GO:0016787	hydrolase activity	--	--	KOG1592	Asparaginase
c39856_g1	1113	1272	1317	1082	2902	2063	9.84e-05	2.65e-07	0.897064	up	--	--	--	--	--	332330338	HQ455834.1	266	5.41e-135	Rosa multiflora breeding line 88/124-46 black spot resistance muRdr1 gene locus, complete sequence	--	--	--	--	--	--	--	--	--	--	--	--	--	--	--	--	--	--
c39931_g2	667	367	252	216	177	156	0.019529	0.000205409	-0.877767	up	--	--	--	--	--	--	--	--	--	--	--	--	--	--	--	--	--	--	--	--	--	--	--	--	--	--	--	--
c39933_g3	1018	302	374	359	628	568	0.0418314	0.000566438	0.649471	up	470144677	XP_004307975.1	1056	1.1e-127	PREDICTED: glutamate synthase [NADH], amyloplastic-like [Fragaria vesca subsp. vesca]	470144676	XM_004307927.1	443	0	PREDICTED: Fragaria vesca subsp. vesca glutamate synthase [NADH], amyloplastic-like (LOC101309397), mRNA	K00264	GLT1	glutamate synthase (NADPH/NADH)	http://www.genome.jp/dbget-bin/www_bget?ko:K00264	Q9LV03	759	2.38e-88	Glutamate synthase 1 [NADH], chloroplastic OS=Arabidopsis thaliana GN=GLT1 PE=2 SV=2	PF00310	Glutamine amidotransferases class-II	GO:0008152	metabolic process	--	--	--	--	KOG0399	Glutamate synthase
c39946_g5	2399	1097	1461	1484	2769	2403	0.00355892	2.33e-05	0.805186	up	158427470	ABW38330.1	1835	0	chloroplast fructose-1,6-bisphosphatase I [Fragaria x ananassa]	470133648	XM_004302628.1	1010	0	PREDICTED: Fragaria vesca subsp. vesca fructose-1,6-bisphosphatase, chloroplastic-like (LOC101298526), mRNA	K03841	FBP, fbp	fructose-1,6-bisphosphatase I	http://www.genome.jp/dbget-bin/www_bget?ko:K03841	O64422	1546	0	Fructose-1,6-bisphosphatase, chloroplastic OS=Oryza sativa subsp. japonica GN=Os03g0267300 PE=2 SV=1	PF00316//PF10541//PF03820	Fructose-1-6-bisphosphatase//Nuclear envelope localisation domain//Tricarboxylate carrier	GO:0055085//GO:0006094//GO:0006096//GO:0005975//GO:0006098//GO:0006013//GO:0015976//GO:0006812//GO:0006000	transmembrane transport//gluconeogenesis//glycolytic process//carbohydrate metabolic process//pentose-phosphate shunt//mannose metabolic process//carbon utilization//cation transport//fructose metabolic process	GO:0042132//GO:0042578//GO:0003779//GO:0008324	fructose 1,6-bisphosphate 1-phosphatase activity//phosphoric ester hydrolase activity//actin binding//cation transmembrane transporter activity	GO:0016021//GO:0016020	integral component of membrane//membrane	KOG1458	Fructose-1,6-bisphosphatase
c39960_g1	3006	46	80	116	288	207	0.00191872	1.02e-05	1.57457	up	470143291	XP_004307313.1	1471	0	PREDICTED: nitrate transporter 1.5-like [Fragaria vesca subsp. vesca]	470143290	XM_004307265.1	742	0	PREDICTED: Fragaria vesca subsp. vesca nitrate transporter 1.5-like (LOC101297775), mRNA	K14638	SLC15A3_4, PHT	solute carrier family 15 (peptide/histidine transporter), member 3/4	http://www.genome.jp/dbget-bin/www_bget?ko:K14638	Q9LQL2	1107	0	Protein NRT1/ PTR FAMILY 7.3 OS=Arabidopsis thaliana GN=NPF7.3 PE=1 SV=2	PF07690//PF00854	Major Facilitator Superfamily//POT family	GO:0055085//GO:0006810	transmembrane transport//transport	GO:0005215	transporter activity	GO:0016021//GO:0016020	integral component of membrane//membrane	KOG1237	H+/oligopeptide symporter
c40126_g1	2711	77	63	85	174	149	0.00355892	2.33e-05	0.979562	up	470145304	XP_004308281.1	2688	0	PREDICTED: L-gulonolactone oxidase-like [Fragaria vesca subsp. vesca]	470145303	XM_004308233.1	1392	0	PREDICTED: Fragaria vesca subsp. vesca L-gulonolactone oxidase-like (LOC101309401), mRNA	--	--	--	--	P9WIT3	236	2.31e-19	L-gulono-1,4-lactone dehydrogenase OS=Mycobacterium tuberculosis (strain ATCC 25618 / H37Rv) GN=Rv1771 PE=1 SV=1	PF04030//PF01565	D-arabinono-1,4-lactone oxidase//FAD binding domain	GO:0006040//GO:0055114	amino sugar metabolic process//oxidation-reduction process	GO:0008762//GO:0016491//GO:0050660//GO:0003885	UDP-N-acetylmuramate dehydrogenase activity//oxidoreductase activity//flavin adenine dinucleotide binding//D-arabinono-1,4-lactone oxidase activity	GO:0016020	membrane	KOG1233	Alkyl-dihydroxyacetonephosphate synthase
c40171_g2	1606	78	74	70	166	124	0.0272491	0.000322823	0.825487	up	694331538	XP_009356443.1	775	1.35e-95	PREDICTED: uncharacterized protein LOC103947275 [Pyrus x bretschneideri]	645277537	XM_008245595.1	187	6.48e-91	PREDICTED: Prunus mume myotubularin-related protein DDB_G0290005 (LOC103342033), mRNA	--	--	--	--	--	--	--	--	--	--	--	--	--	--	--	--	--	--
c40184_g1	2314	341	341	389	975	782	1.8e-09	1.31e-12	1.01819	up	470130184	XP_004300985.1	2220	0	PREDICTED: laccase-11-like [Fragaria vesca subsp. vesca]	470130183	XM_004300937.1	1182	0	PREDICTED: Fragaria vesca subsp. vesca laccase-11-like (LOC101297447), mRNA	--	--	--	--	Q8VZA1	1781	0	Laccase-11 OS=Arabidopsis thaliana GN=LAC11 PE=2 SV=1	PF10541//PF00394//PF07731//PF07732	Nuclear envelope localisation domain//Multicopper oxidase//Multicopper oxidase//Multicopper oxidase	GO:0055114	oxidation-reduction process	GO:0003779//GO:0016491//GO:0005507	actin binding//oxidoreductase activity//copper ion binding	GO:0016021	integral component of membrane	KOG1263	Multicopper oxidases
c40192_g4	617	123	146	145	359	249	0.000768553	3.26e-06	0.968866	up	470145024	XP_004308144.1	551	4.75e-65	PREDICTED: cytochrome P450 704C1-like [Fragaria vesca subsp. vesca]	470147319	XR_185377.1	195	8.61e-96	PREDICTED: Fragaria vesca subsp. vesca cytochrome P450 704C1-like (LOC101309785), misc_RNA	--	--	--	--	Q50EK3	352	2.74e-37	Cytochrome P450 704C1 OS=Pinus taeda GN=CYP704C1 PE=2 SV=1	PF00067	Cytochrome P450	GO:0055114	oxidation-reduction process	GO:0020037//GO:0016705//GO:0005506	heme binding//oxidoreductase activity, acting on paired donors, with incorporation or reduction of molecular oxygen//iron ion binding	--	--	KOG0157	Cytochrome P450 CYP4/CYP19/CYP26 subfamilies
c40231_g1	1727	2423	2182	1650	4376	3428	0.00258816	1.51e-05	0.76324	up	--	--	--	--	--	--	--	--	--	--	--	--	--	--	--	--	--	--	--	--	--	--	--	--	--	--	--	--
c40259_g3	2307	820	484	550	309	312	6.58e-05	1.7e-07	-1.08959	up	470130918	XP_004301348.1	1026	9.23e-120	PREDICTED: uncharacterized protein LOC101303619 [Fragaria vesca subsp. vesca]	470130917	XM_004301300.1	533	0	PREDICTED: Fragaria vesca subsp. vesca uncharacterized LOC101303619 (LOC101303619), mRNA	--	--	--	--	--	--	--	--	--	--	--	--	--	--	--	--	--	--
c40259_g4	1171	487	300	310	257	218	0.0364402	0.000474111	-0.749723	up	470130918	XP_004301348.1	165	3.85e-10	PREDICTED: uncharacterized protein LOC101303619 [Fragaria vesca subsp. vesca]	--	--	--	--	--	--	--	--	--	--	--	--	--	PF04647	Accessory gene regulator B	GO:0006508	proteolysis	GO:0008233	peptidase activity	GO:0016020	membrane	--	--
c40275_g1	2073	16	31	27	79	77	0.00355892	2.32e-05	1.58496	up	470148231	XP_004309672.1	2287	0	PREDICTED: (E,E)-alpha-farnesene synthase-like [Fragaria vesca subsp. vesca]	470148230	XM_004309624.1	1131	0	PREDICTED: Fragaria vesca subsp. vesca (E,E)-alpha-farnesene synthase-like (LOC101301453), mRNA	--	--	--	--	Q84LB2	1820	0	(E,E)-alpha-farnesene synthase OS=Malus domestica GN=AFS1 PE=1 SV=2	PF01397//PF03936//PF01316	Terpene synthase, N-terminal domain//Terpene synthase family, metal binding domain//Arginine repressor, DNA binding domain	GO:0008152//GO:0006525//GO:0006355	metabolic process//arginine metabolic process//regulation of transcription, DNA-templated	GO:0010333//GO:0003700//GO:0000287//GO:0016829	terpene synthase activity//sequence-specific DNA binding transcription factor activity//magnesium ion binding//lyase activity	GO:0005667	transcription factor complex	--	--
c40385_g1	1361	1084	1041	1095	1918	1844	0.00207944	1.12e-05	0.673699	up	--	--	--	--	--	332330338	HQ455834.1	461	0	Rosa multiflora breeding line 88/124-46 black spot resistance muRdr1 gene locus, complete sequence	--	--	--	--	--	--	--	--	--	--	--	--	--	--	--	--	--	--
c40518_g1	2962	2140	1336	1612	2926	2860	0.0188266	0.000196023	0.706719	up	470134518	XP_004303095.1	1482	0	PREDICTED: two pore calcium channel protein 1-like [Fragaria vesca subsp. vesca]	470134517	XM_004303047.1	856	0	PREDICTED: Fragaria vesca subsp. vesca two pore calcium channel protein 1-like (LOC101302850), mRNA	K16900	TPC1, CCH1	two pore calcium channel protein, plant	http://www.genome.jp/dbget-bin/www_bget?ko:K16900	Q75VR0	1185	1.56e-146	Two pore calcium channel protein 1B OS=Nicotiana tabacum GN=TPC1B PE=2 SV=1	PF13499//PF13405//PF00520//PF01780//PF00036	EF-hand domain pair//EF-hand domain//Ion transport protein//Ribosomal L37ae protein family//EF hand	GO:0006412//GO:0042254//GO:0055085//GO:0006811	translation//ribosome biogenesis//transmembrane transport//ion transport	GO:0005509//GO:0003735//GO:0005216	calcium ion binding//structural constituent of ribosome//ion channel activity	GO:0016020//GO:0005840//GO:0005622	membrane//ribosome//intracellular	KOG2301	Voltage-gated Ca2+ channels, alpha1 subunits
c40527_g1	2453	314	336	338	666	581	0.00093437	4.16e-06	0.809919	up	470113617	XP_004293018.1	2146	0	PREDICTED: L-type lectin-domain containing receptor kinase IX.1-like [Fragaria vesca subsp. vesca]	470130453	XM_004301070.1	631	0	PREDICTED: Fragaria vesca subsp. vesca L-type lectin-domain containing receptor kinase IX.1-like (LOC101300453), mRNA	--	--	--	--	Q9LXA5	1191	1.63e-150	L-type lectin-domain containing receptor kinase IX.1 OS=Arabidopsis thaliana GN=LECRK91 PE=2 SV=1	PF08036//PF07714//PF00069//PF00139	Diapausin family of antimicrobial peptide//Protein tyrosine kinase//Protein kinase domain//Legume lectin domain	GO:0050832//GO:0006468	defense response to fungus//protein phosphorylation	GO:0005524//GO:0004672//GO:0030246	ATP binding//protein kinase activity//carbohydrate binding	GO:0005576	extracellular region	--	--
c40544_g1	2071	274	384	501	726	813	0.0389444	0.000516331	0.872765	up	470146720	XP_004308970.1	2255	0	PREDICTED: WEB family protein At2g40480-like [Fragaria vesca subsp. vesca]	470146719	XM_004308922.1	1204	0	PREDICTED: Fragaria vesca subsp. vesca WEB family protein At2g40480-like (LOC101309596), mRNA	--	--	--	--	Q5XVC7	935	7.42e-116	WEB family protein At2g40480 OS=Arabidopsis thaliana GN=At2g40480 PE=2 SV=1	PF00700	Bacterial flagellin C-terminal helical region	GO:0001539	cilium or flagellum-dependent cell motility	GO:0005198	structural molecule activity	GO:0009288	bacterial-type flagellum	--	--
c40609_g2	1222	2361.7	1413.21	2173.96	1146.84	867	2.58e-06	4.06e-09	-1.10815	up	470107514	XP_004290090.1	969	6e-123	PREDICTED: 3-hydroxy-3-methylglutaryl-coenzyme A reductase 2-like [Fragaria vesca subsp. vesca]	470107509	XM_004290040.1	499	0	PREDICTED: Fragaria vesca subsp. vesca 3-hydroxy-3-methylglutaryl-coenzyme A reductase 2-like (LOC101308137), mRNA	K00021	HMGCR	hydroxymethylglutaryl-CoA reductase (NADPH)	http://www.genome.jp/dbget-bin/www_bget?ko:K00021	P48021	918	4.22e-116	3-hydroxy-3-methylglutaryl-coenzyme A reductase OS=Camptotheca acuminata PE=3 SV=1	PF00368	Hydroxymethylglutaryl-coenzyme A reductase	GO:0006694//GO:0055114//GO:0015936	steroid biosynthetic process//oxidation-reduction process//coenzyme A metabolic process	GO:0004420//GO:0050662	hydroxymethylglutaryl-CoA reductase (NADPH) activity//coenzyme binding	--	--	KOG2480	3-hydroxy-3-methylglutaryl-CoA (HMG-CoA) reductase
c40609_g5	1658	2707.99	1572.3	2485	1408	1116	0.000145851	4.2e-07	-1.06647	up	470107514	XP_004290090.1	674	1.39e-77	PREDICTED: 3-hydroxy-3-methylglutaryl-coenzyme A reductase 2-like [Fragaria vesca subsp. vesca]	470107515	XR_183917.1	114	2.55e-50	PREDICTED: Fragaria vesca subsp. vesca 3-hydroxy-3-methylglutaryl-coenzyme A reductase 2-like (LOC101309015), misc_RNA	K00021	HMGCR	hydroxymethylglutaryl-CoA reductase (NADPH)	http://www.genome.jp/dbget-bin/www_bget?ko:K00021	O64966	535	1.37e-58	3-hydroxy-3-methylglutaryl-coenzyme A reductase 1 OS=Gossypium hirsutum GN=HMG1 PE=3 SV=1	PF00368//PF06578	Hydroxymethylglutaryl-coenzyme A reductase//YOP proteins translocation protein K (YscK)	GO:0055114//GO:0009405//GO:0006694//GO:0015936	oxidation-reduction process//pathogenesis//steroid biosynthetic process//coenzyme A metabolic process	GO:0004420//GO:0050662	hydroxymethylglutaryl-CoA reductase (NADPH) activity//coenzyme binding	--	--	KOG2480	3-hydroxy-3-methylglutaryl-CoA (HMG-CoA) reductase
c40736_g1	597	603	458	382	337	261	0.00630107	4.95e-05	-1.30255	up	--	--	--	--	--	--	--	--	--	--	--	--	--	--	--	--	--	--	--	--	--	--	--	--	--	--	--	--
c40750_g3	702	0	0	0	10	11	0.0154119	0.000153386	9.76487	up	--	--	--	--	--	--	--	--	--	--	--	--	--	--	--	--	--	--	--	--	--	--	--	--	--	--	--	--
c40787_g6	3777	45	36	46	103	84	0.0154119	0.000153186	1.00705	up	--	--	--	--	--	--	--	--	--	--	--	--	--	--	--	--	--	--	PF08140	Crustacean cuticle protein repeat	--	--	GO:0042302	structural constituent of cuticle	--	--	--	--
c40925_g1	4266	401	541	577.96	869	1005	0.0452706	0.000643419	0.712624	up	470107431	XP_004290049.1	824	5.99e-130	PREDICTED: probable flavin-containing monooxygenase 1-like [Fragaria vesca subsp. vesca]	470107430	XM_004290001.1	430	0	PREDICTED: Fragaria vesca subsp. vesca probable flavin-containing monooxygenase 1-like (LOC101296726), mRNA	K00485	FMO	dimethylaniline monooxygenase (N-oxide forming)	http://www.genome.jp/dbget-bin/www_bget?ko:K00485	Q9LMA1	306	2.05e-27	Probable flavin-containing monooxygenase 1 OS=Arabidopsis thaliana GN=FMO1 PE=2 SV=1	PF01266//PF07992//PF00743	FAD dependent oxidoreductase//Pyridine nucleotide-disulphide oxidoreductase//Flavin-binding monooxygenase-like	GO:0055114	oxidation-reduction process	GO:0004499//GO:0050660//GO:0050661//GO:0016491	N,N-dimethylaniline monooxygenase activity//flavin adenine dinucleotide binding//NADP binding//oxidoreductase activity	--	--	KOG1399	Flavin-containing monooxygenase
c40947_g1	3794	3194	2153	2610	1993	1721	0.00748996	6.2e-05	-0.639084	up	645245753	XP_008229028.1	662	1.17e-74	PREDICTED: uncharacterized protein LOC103328417 [Prunus mume]	--	--	--	--	--	--	--	--	--	--	--	--	--	PF04048//PF02185//PF04508//PF05008//PF04408//PF09177	Sec8 exocyst complex component specific domain//Hr1 repeat//Viral A-type inclusion protein repeat//Vesicle transport v-SNARE protein N-terminus//Helicase associated domain (HA2)//Syntaxin 6, N-terminal	GO:0015031//GO:0006904//GO:0048193//GO:0016032//GO:0007165//GO:0006886	protein transport//vesicle docking involved in exocytosis//Golgi vesicle transport//viral process//signal transduction//intracellular protein transport	GO:0004386	helicase activity	GO:0016020//GO:0000145	membrane//exocyst	--	--
c40957_g1	3669	67	56	107	263	150	0.00322842	2e-05	1.16191	up	645277107	XP_008243609.1	125	1.05e-09	PREDICTED: G-type lectin S-receptor-like serine/threonine-protein kinase RLK1 [Prunus mume]	399920186	JQ791545.1	61	1.65e-20	Rosa rugosa Rdr1 homologous region genomic sequence	--	--	--	--	--	--	--	--	PF00813//PF05929	FliP family//Phage capsid scaffolding protein (GPO) serine peptidase	GO:0009306//GO:0019069	protein secretion//viral capsid assembly	--	--	GO:0016020	membrane	--	--
c40994_g2	960	429	298	341	243	199	0.00199056	1.07e-05	-0.830945	up	470113888	XP_004293151.1	342	5.27e-47	PREDICTED: palmitoyl-monogalactosyldiacylglycerol delta-7 desaturase, chloroplastic-like [Fragaria vesca subsp. vesca]	470113887	XM_004293103.1	147	6.58e-69	PREDICTED: Fragaria vesca subsp. vesca palmitoyl-monogalactosyldiacylglycerol delta-7 desaturase, chloroplastic-like (LOC101312700), mRNA	K00507	SCD, desC	stearoyl-CoA desaturase (delta-9 desaturase)	http://www.genome.jp/dbget-bin/www_bget?ko:K00507	Q949X0	267	3.07e-33	Palmitoyl-monogalactosyldiacylglycerol delta-7 desaturase, chloroplastic OS=Arabidopsis thaliana GN=ADS3 PE=2 SV=2	PF00487	Fatty acid desaturase	GO:0006629	lipid metabolic process	--	--	--	--	KOG1600	Fatty acid desaturase
c41136_g1	2679	5396.27	4912.72	4982.65	9925.25	8546.04	0.000151301	4.41e-07	0.726199	up	470143299	XP_004307317.1	2912	0	PREDICTED: cucumisin-like [Fragaria vesca subsp. vesca]	470143298	XM_004307269.1	1245	0	PREDICTED: Fragaria vesca subsp. vesca cucumisin-like (LOC101298936), mRNA	--	--	--	--	Q39547	1664	0	Cucumisin OS=Cucumis melo PE=1 SV=1	PF00082//PF08472//PF05922	Subtilase family//Sucrose-6-phosphate phosphohydrolase C-terminal//Peptidase inhibitor I9	GO:0005982//GO:0005985//GO:0006508//GO:0005986//GO:0043086	starch metabolic process//sucrose metabolic process//proteolysis//sucrose biosynthetic process//negative regulation of catalytic activity	GO:0050307//GO:0042802//GO:0004252	sucrose-phosphate phosphatase activity//identical protein binding//serine-type endopeptidase activity	--	--	--	--
c41194_g1	7991	498	408	488	944	829	0.000174502	5.27e-07	0.738408	up	29423279	AAO73527.1	3150	0	gag-pol polyprotein [Glycine max]	399920186	JQ791545.1	987	0	Rosa rugosa Rdr1 homologous region genomic sequence	--	--	--	--	P10978	1427	4.55e-165	Retrovirus-related Pol polyprotein from transposon TNT 1-94 OS=Nicotiana tabacum PE=2 SV=1	PF06657//PF06858//PF06005//PF00098//PF00665//PF08069	Centrosome microtubule-binding domain of Cep57//Nucleolar GTP-binding protein 1 (NOG1)//Protein of unknown function (DUF904)//Zinc knuckle//Integrase core domain//Ribosomal S13/S15 N-terminal domain	GO:0015074//GO:0043093//GO:0000917//GO:0006412//GO:0042254	DNA integration//cytokinesis by binary fission//barrier septum assembly//translation//ribosome biogenesis	GO:0003735//GO:0003676//GO:0008017//GO:0005525//GO:0008270	structural constituent of ribosome//nucleic acid binding//microtubule binding//GTP binding//zinc ion binding	GO:0005840//GO:0005737//GO:0045298	ribosome//cytoplasm//tubulin complex	KOG0017	FOG: Transposon-encoded proteins with TYA, reverse transcriptase, integrase domains in various combinations
c41197_g1	2899	6379	6594	6389	12724	10687	0.00043569	1.61e-06	0.727268	up	659081058	XP_008441127.1	305	6.92e-28	PREDICTED: LOW QUALITY PROTEIN: protein WUSCHEL [Cucumis melo]	332330338	HQ455834.1	106	1.26e-45	Rosa multiflora breeding line 88/124-46 black spot resistance muRdr1 gene locus, complete sequence	--	--	--	--	Q6YBV1	239	3.13e-20	Protein WUSCHEL OS=Antirrhinum majus GN=WUS PE=2 SV=1	PF00046//PF05529	Homeobox domain//B-cell receptor-associated protein 31-like	GO:0006886//GO:0006355	intracellular protein transport//regulation of transcription, DNA-templated	GO:0003700//GO:0043565	sequence-specific DNA binding transcription factor activity//sequence-specific DNA binding	GO:0005783//GO:0016021//GO:0005667	endoplasmic reticulum//integral component of membrane//transcription factor complex	--	--
c41232_g2	632	321.54	319.86	392.47	161.47	81.07	7.34e-09	5.97e-12	-1.68801	up	595805089	XP_007202251.1	722	1.11e-92	hypothetical protein PRUPE_ppa008840mg [Prunus persica]>gi|462397782|gb|EMJ03450.1| hypothetical protein PRUPE_ppa008840mg [Prunus persica]	470143817	XM_004307517.1	343	4.7e-178	PREDICTED: Fragaria vesca subsp. vesca WD repeat-containing protein wat1-like (LOC101303747), mRNA	K08266	GBL	G protein beta subunit-like	http://www.genome.jp/dbget-bin/www_bget?ko:K08266	Q54D08	488	2.14e-58	Protein LST8 homolog OS=Dictyostelium discoideum GN=lst8 PE=1 SV=1	PF05923//PF00400	APC cysteine-rich region//WD domain, G-beta repeat	GO:0016055	Wnt signaling pathway	GO:0005515	protein binding	--	--	KOG0315	G-protein beta subunit-like protein (contains WD40 repeats)
c41232_g7	627	161.46	137.14	116.53	451.53	403.93	2.27e-11	1.21e-14	1.48199	up	645271314	XP_008240854.1	723	1.11e-92	PREDICTED: protein LST8 homolog isoform X1 [Prunus mume]	470143817	XM_004307517.1	343	4.67e-178	PREDICTED: Fragaria vesca subsp. vesca WD repeat-containing protein wat1-like (LOC101303747), mRNA	K08266	GBL	G protein beta subunit-like	http://www.genome.jp/dbget-bin/www_bget?ko:K08266	Q54D08	488	1.83e-58	Protein LST8 homolog OS=Dictyostelium discoideum GN=lst8 PE=1 SV=1	PF05923//PF00400	APC cysteine-rich region//WD domain, G-beta repeat	GO:0016055	Wnt signaling pathway	GO:0005515	protein binding	--	--	KOG0315	G-protein beta subunit-like protein (contains WD40 repeats)
c4336_g1	954	204	324	264	497	554	0.0387742	0.000512704	0.85272	up	470108962	XP_004290771.1	769	1.21e-98	PREDICTED: desiccation-related protein PCC13-62-like [Fragaria vesca subsp. vesca]	470108961	XM_004290723.1	391	0	PREDICTED: Fragaria vesca subsp. vesca desiccation-related protein PCC13-62-like (LOC101301350), mRNA	--	--	--	--	P22242	447	9.1e-51	Desiccation-related protein PCC13-62 OS=Craterostigma plantagineum PE=2 SV=1	--	--	--	--	--	--	--	--	--	--
c45434_g1	204	28	28	13	66	68	0.019529	0.000205289	1.13019	up	658045048	XP_008358195.1	183	5.8e-16	PREDICTED: chlorophyll a-b binding protein of LHCII type 1-like [Malus domestica]	--	--	--	--	--	--	--	--	--	--	--	--	--	--	--	--	--	--	--	--	--	--	--
c4547_g1	948	17	12	13	0	0	0.00052045	1.99e-06	-9.69697	up	596037110	XP_007219749.1	999	2.75e-124	hypothetical protein PRUPE_ppa024165mg, partial [Prunus persica]>gi|462416211|gb|EMJ20948.1| hypothetical protein PRUPE_ppa024165mg, partial [Prunus persica]	645223568	XM_008220471.1	264	5.92e-134	PREDICTED: Prunus mume leucine--tRNA ligase, cytoplasmic (LOC103318990), transcript variant X2, mRNA	K01869	LARS, leuS	leucyl-tRNA synthetase	http://www.genome.jp/dbget-bin/www_bget?ko:K01869	Q8BMJ2	519	4.35e-57	Leucine--tRNA ligase, cytoplasmic OS=Mus musculus GN=Lars PE=1 SV=2	PF00133//PF09334	tRNA synthetases class I (I, L, M and V)//tRNA synthetases class I (M)	GO:0006418	tRNA aminoacylation for protein translation	GO:0005524//GO:0004812//GO:0000166	ATP binding//aminoacyl-tRNA ligase activity//nucleotide binding	--	--	KOG0437	Leucyl-tRNA synthetase
c4657_g1	873	108	94	96	51	32	6.02e-05	1.52e-07	-1.40494	up	470104374	XP_004288580.1	398	1.18e-45	PREDICTED: small ubiquitin-related modifier 2-like [Fragaria vesca subsp. vesca]	470104373	XM_004288532.1	253	7.08e-128	PREDICTED: Fragaria vesca subsp. vesca small ubiquitin-related modifier 2-like (LOC101295173), mRNA	K12160	SUMO, SMT3	small ubiquitin-related modifier	http://www.genome.jp/dbget-bin/www_bget?ko:K12160	P55852	168	1.43e-13	Small ubiquitin-related modifier 1 OS=Arabidopsis thaliana GN=SUMO1 PE=1 SV=2	--	--	--	--	--	--	--	--	KOG1769	Ubiquitin-like proteins
c47098_g1	1873	87	107	92	229	187	0.00293068	1.76e-05	0.977647	up	470104300	XP_004288546.1	1707	0	PREDICTED: aspartic proteinase nepenthesin-1-like [Fragaria vesca subsp. vesca]	470104299	XM_004288498.1	1119	0	PREDICTED: Fragaria vesca subsp. vesca aspartic proteinase nepenthesin-1-like (LOC101308508), mRNA	--	--	--	--	Q766C3	838	2.58e-103	Aspartic proteinase nepenthesin-1 OS=Nepenthes gracilis GN=nep1 PE=1 SV=1	PF00026	Eukaryotic aspartyl protease	GO:0006508	proteolysis	GO:0004190	aspartic-type endopeptidase activity	--	--	KOG1339	Aspartyl protease
c4787_g1	1718	12	35	27	140	117	3.89e-06	6.54e-09	2.22215	up	470110735	XP_004291627.1	2165	0	PREDICTED: cytochrome P450 716B2-like [Fragaria vesca subsp. vesca]	470110734	XM_004291579.1	1008	0	PREDICTED: Fragaria vesca subsp. vesca cytochrome P450 716B2-like (LOC101291788), mRNA	--	--	--	--	I7C6E8	1084	3.69e-140	Beta-amyrin 28-oxidase OS=Panax ginseng PE=2 SV=1	PF00067//PF03242	Cytochrome P450//Late embryogenesis abundant protein	GO:0006950//GO:0055114	response to stress//oxidation-reduction process	GO:0016705//GO:0020037//GO:0005506	oxidoreductase activity, acting on paired donors, with incorporation or reduction of molecular oxygen//heme binding//iron ion binding	--	--	KOG0157	Cytochrome P450 CYP4/CYP19/CYP26 subfamilies
c4859_g1	1065	42	81	94	207	210	0.00355892	2.31e-05	1.38439	up	302142349	CBI19552.3	800	4.16e-100	unnamed protein product [Vitis vinifera]	--	--	--	--	--	--	--	--	--	O48723	743	4.15e-93	Patatin-like protein 2 OS=Arabidopsis thaliana GN=PLP2 PE=1 SV=1	PF01734	Patatin-like phospholipase	GO:0006629	lipid metabolic process	--	--	--	--	KOG4231	Intracellular membrane-bound Ca2+-independent phospholipase A2
c49257_g1	798	10	8	9	0	0	0.0244882	0.000280947	-9.39518	up	658030140	XP_008350519.1	348	5.95e-38	PREDICTED: uncharacterized protein LOC103413855 [Malus domestica]	--	--	--	--	--	--	--	--	--	--	--	--	--	PF02163	Peptidase family M50	GO:0006508	proteolysis	GO:0004222	metalloendopeptidase activity	--	--	--	--
c49289_g1	1113	92	93	117	188	210	0.0286917	0.000345909	0.862743	up	470125201	XP_004298594.1	923	8.52e-122	PREDICTED: germin-like protein subfamily 1 member 1-like [Fragaria vesca subsp. vesca]	470125200	XM_004298546.1	549	0	PREDICTED: Fragaria vesca subsp. vesca germin-like protein subfamily 1 member 1-like (LOC101309540), mRNA	--	--	--	--	P92998	682	2.56e-86	Germin-like protein subfamily 1 member 1 OS=Arabidopsis thaliana GN=GLP7 PE=2 SV=2	PF00190//PF00412	Cupin//LIM domain	--	--	GO:0008270//GO:0045735	zinc ion binding//nutrient reservoir activity	--	--	--	--
c49699_g1	316	23	40	39	128	124	1.25e-05	2.42e-08	1.64554	up	470108964	XP_004290772.1	166	9.08e-13	PREDICTED: desiccation-related protein PCC13-62-like [Fragaria vesca subsp. vesca]	--	--	--	--	--	--	--	--	--	--	--	--	--	--	--	--	--	--	--	--	--	--	--
c4992_g1	336	0	0	0	11	9	0.0208214	0.000225744	11.7711	up	545359634	XP_005645267.1	193	5.45e-18	ribosomal protein S28e [Coccomyxa subellipsoidea C-169]>gi|384247236|gb|EIE20723.1| ribosomal protein S28e [Coccomyxa subellipsoidea C-169]	--	--	--	--	--	K02979	RP-S28e, RPS28	small subunit ribosomal protein S28e	http://www.genome.jp/dbget-bin/www_bget?ko:K02979	Q9W334	251	2.51e-27	40S ribosomal protein S28 OS=Drosophila melanogaster GN=RpS28b PE=1 SV=2	PF01200	Ribosomal protein S28e	GO:0042254//GO:0006412	ribosome biogenesis//translation	GO:0003735	structural constituent of ribosome	GO:0005840//GO:0005622	ribosome//intracellular	KOG3502	40S ribosomal protein S28
c50746_g1	725	0	0	0	11	9	0.0208214	0.00022555	9.60733	up	--	--	--	--	--	--	--	--	--	--	--	--	--	--	--	--	--	--	--	--	--	--	--	--	--	--	--	--
c5112_g1	382	0	0	0	17	8	0.00627275	4.87e-05	11.5722	up	14423905	Q9XGL4.1	323	1.43e-36	RecName: Full=60S ribosomal protein L31 [Cyanophora paradoxa]>gi|5123727|emb|CAB45375.1| ribosomal protein L31 [Cyanophora paradoxa]	524979092	XM_005037559.1	50	2.07e-15	PREDICTED: Ficedula albicollis ribosomal protein L31 (RPL31), transcript variant X4, mRNA	K02910	RP-L31e, RPL31	large subunit ribosomal protein L31e	http://www.genome.jp/dbget-bin/www_bget?ko:K02910	Q9IA76	382	4.72e-46	60S ribosomal protein L31 OS=Paralichthys olivaceus GN=rpl31 PE=2 SV=1	PF01198	Ribosomal protein L31e	GO:0042254//GO:0006412	ribosome biogenesis//translation	GO:0003735	structural constituent of ribosome	GO:0005840//GO:0005622	ribosome//intracellular	KOG0893	60S ribosomal protein L31
c5192_g1	913	0	0	0	7	13	0.0328329	0.000413248	9.3443	up	657948882	XP_008340048.1	884	2.48e-113	PREDICTED: abscisic acid 8'-hydroxylase 4-like isoform X1 [Malus domestica]	694313747	XM_009369837.1	274	1.57e-139	PREDICTED: Pyrus x bretschneideri abscisic acid 8'-hydroxylase 4-like (LOC103957649), mRNA	K09843	E1.14.13.93	(+)-abscisic acid 8'-hydroxylase	http://www.genome.jp/dbget-bin/www_bget?ko:K09843	Q9LJK2	730	3.86e-91	Abscisic acid 8'-hydroxylase 4 OS=Arabidopsis thaliana GN=CYP707A4 PE=2 SV=2	PF00067	Cytochrome P450	GO:0055114	oxidation-reduction process	GO:0016705//GO:0020037//GO:0005506	oxidoreductase activity, acting on paired donors, with incorporation or reduction of molecular oxygen//heme binding//iron ion binding	--	--	KOG0156	Cytochrome P450 CYP2 subfamily
c55618_g1	523	0	0	0	15	6	0.0272491	0.000323218	10.388	up	168005842	XP_001755619.1	391	3.48e-45	predicted protein [Physcomitrella patens]>gi|162693326|gb|EDQ79679.1| predicted protein [Physcomitrella patens]	--	--	--	--	--	K02947	RP-S10e, RPS10	small subunit ribosomal protein S10e	http://www.genome.jp/dbget-bin/www_bget?ko:K02947	Q9VWG3	563	3.38e-72	40S ribosomal protein S10b OS=Drosophila melanogaster GN=RpS10b PE=1 SV=2	--	--	--	--	--	--	--	--	KOG3344	40s ribosomal protein s10
c64477_g1	321	0	0	9	56	20	0.0356134	0.000458947	3.37765	up	--	--	--	--	--	--	--	--	--	--	--	--	--	--	--	--	--	--	--	--	--	--	--	--	--	--	--	--
c6885_g1	770	894	463	892	468	450	0.0388638	0.000514575	-0.825702	up	470114355	XP_004293381.1	830	3.93e-105	PREDICTED: scarecrow-like protein 13-like [Fragaria vesca subsp. vesca]	470114354	XM_004293333.1	508	0	PREDICTED: Fragaria vesca subsp. vesca scarecrow-like protein 13-like (LOC101295310), mRNA	--	--	--	--	Q9M0M5	626	8.66e-76	Scarecrow-like protein 13 OS=Arabidopsis thaliana GN=SCL13 PE=2 SV=2	--	--	--	--	--	--	--	--	--	--
c70410_g1	1629	1454	362	656	190	294	0.00342001	2.16e-05	-1.83007	up	470104429	XP_004288606.1	2069	0	PREDICTED: U-box domain-containing protein 21-like [Fragaria vesca subsp. vesca]	470104428	XM_004288558.1	1088	0	PREDICTED: Fragaria vesca subsp. vesca U-box domain-containing protein 21-like (LOC101302981), mRNA	--	--	--	--	Q5PNY6	975	7e-125	U-box domain-containing protein 21 OS=Arabidopsis thaliana GN=PUB21 PE=2 SV=1	PF13639//PF00514//PF04564	Ring finger domain//Armadillo/beta-catenin-like repeat//U-box domain	GO:0016567	protein ubiquitination	GO:0005515//GO:0004842//GO:0008270	protein binding//ubiquitin-protein transferase activity//zinc ion binding	GO:0000151	ubiquitin ligase complex	KOG4642	Chaperone-dependent E3 ubiquitin protein ligase (contains TPR repeats)
c70681_g1	1732	16	19	21	0	0	1.13e-05	2.14e-08	-9.04985	up	--	--	--	--	--	--	--	--	--	--	--	--	--	--	--	--	--	--	--	--	--	--	--	--	--	--	--	--
c71363_g1	872	15	5	10	0	0	0.0276562	0.000329514	-9.3443	up	--	--	--	--	--	--	--	--	--	--	--	--	--	--	--	--	--	--	--	--	--	--	--	--	--	--	--	--
c72009_g1	1315	21	8	9	0	0	0.00684415	5.43e-05	-8.93664	up	470105376	XP_004289061.1	301	8.93e-40	PREDICTED: F-box protein SKIP23-like [Fragaria vesca subsp. vesca]	--	--	--	--	--	--	--	--	--	Q3EBZ2	117	8.59e-12	F-box protein SKIP23 OS=Arabidopsis thaliana GN=SKIP23 PE=1 SV=1	--	--	--	--	--	--	--	--	--	--
c8070_g1	543	0	0	3	37	10	0.00522197	3.81e-05	4.36958	up	575395844	AHG59006.1	305	1.43e-31	cytochrome oxidase subunit 2 (mitochondrion) [Andreaea rothii]	356461537	JN835456.1	532	0	Frankliniella occidentalis mitochondrion, complete genome	K02261	COX2	cytochrome c oxidase subunit 2	http://www.genome.jp/dbget-bin/www_bget?ko:K02261	P50692	325	1.77e-35	Cytochrome c oxidase subunit 2 OS=Aedes aegypti GN=COII PE=3 SV=1	PF00116	Cytochrome C oxidase subunit II, periplasmic domain	GO:0006123//GO:0015992	mitochondrial electron transport, cytochrome c to oxygen//proton transport	GO:0004129//GO:0005507	cytochrome-c oxidase activity//copper ion binding	GO:0045277//GO:0016020	respiratory chain complex IV//membrane	KOG4767	Cytochrome c oxidase, subunit II, and related proteins
c8139_g1	755	39	22	12	85	73	0.0098576	8.73e-05	1.56771	up	470106977	XP_004289828.1	483	5.57e-59	PREDICTED: indole-3-acetic acid-induced protein ARG7-like [Fragaria vesca subsp. vesca]	470106976	XM_004289780.1	349	0	PREDICTED: Fragaria vesca subsp. vesca indole-3-acetic acid-induced protein ARG7-like (LOC101300007), mRNA	K14488	SAUR	SAUR family protein	http://www.genome.jp/dbget-bin/www_bget?ko:K14488	P32295	267	1.07e-27	Indole-3-acetic acid-induced protein ARG7 OS=Vigna radiata var. radiata GN=ARG7 PE=2 SV=1	--	--	--	--	--	--	--	--	--	--
c9122_g1	843	26	27	51	91	125	0.00522197	3.82e-05	1.52675	up	470134536	XP_004303104.1	1251	2.1e-169	PREDICTED: tyrosine aminotransferase-like [Fragaria vesca subsp. vesca]	470134535	XM_004303056.1	618	0	PREDICTED: Fragaria vesca subsp. vesca tyrosine aminotransferase-like (LOC101305385), mRNA	K00815	TAT	tyrosine aminotransferase	http://www.genome.jp/dbget-bin/www_bget?ko:K00815	Q9FN30	759	1.39e-96	Probable aminotransferase TAT2 OS=Arabidopsis thaliana GN=At5g53970 PE=2 SV=1	PF00155//PF01053//PF01212//PF00266	Aminotransferase class I and II//Cys/Met metabolism PLP-dependent enzyme//Beta-eliminating lyase//Aminotransferase class-V	GO:0009058//GO:0008152//GO:0006520	biosynthetic process//metabolic process//cellular amino acid metabolic process	GO:0016829//GO:0030170	lyase activity//pyridoxal phosphate binding	--	--	KOG0258	Alanine aminotransferase
c9174_g1	979	2545	1989	3238	1576	1585	0.00285191	1.7e-05	-0.834229	up	470128866	XP_004300354.1	780	8.18e-100	PREDICTED: ethylene-responsive transcription factor 1A-like [Fragaria vesca subsp. vesca]	470128865	XM_004300306.1	499	0	PREDICTED: Fragaria vesca subsp. vesca ethylene-responsive transcription factor 1A-like (LOC101293789), mRNA	K09286	EREBP	EREBP-like factor	http://www.genome.jp/dbget-bin/www_bget?ko:K09286	O80338	469	8.56e-55	Ethylene-responsive transcription factor 2 OS=Arabidopsis thaliana GN=ERF2 PE=2 SV=1	PF00847//PF01690	AP2 domain//Potato leaf roll virus readthrough protein	GO:0006355	regulation of transcription, DNA-templated	GO:0003700	sequence-specific DNA binding transcription factor activity	GO:0019028//GO:0005667	viral capsid//transcription factor complex	--	--
c9531_g1	617	26	13	13	0	4	0.0357328	0.000461117	-3.13263	up	470141290	XP_004306367.1	451	7.77e-52	PREDICTED: uncharacterized protein LOC101301611 [Fragaria vesca subsp. vesca]	--	--	--	--	--	--	--	--	--	--	--	--	--	--	--	--	--	--	--	--	--	--	--
c9981_g1	752	0	0	0	6	13	0.0438512	0.000616471	9.51175	up	224006323	XP_002292122.1	194	1.68e-15	trypsin-like serine protease [Thalassiosira pseudonana CCMP1335]>gi|220972641|gb|EED90973.1| trypsin-like serine protease, partial [Thalassiosira pseudonana CCMP1335]	--	--	--	--	--	--	--	--	--	P17207	241	1.63e-22	Serine protease 3 OS=Drosophila melanogaster GN=Jon99Ci PE=2 SV=2	PF00089	Trypsin	GO:0006508	proteolysis	GO:0004252	serine-type endopeptidase activity	--	--	KOG3627	Trypsin
c12990_g1	1632	0	0	0	12	11	0.0068923	5.52e-05	8.32193	up	470133185	XP_004302453.1	641	1.95e-111	PREDICTED: uncharacterized protein LOC101303433 [Fragaria vesca subsp. vesca]	--	--	--	--	--	--	--	--	--	--	--	--	--	PF07460	NUMOD3 motif (2 copies)	--	--	GO:0003677	DNA binding	--	--	--	--
c13081_g1	2093	0	0	0	15	26	3.56e-05	8.31e-08	8.93664	up	645274840	XP_008242529.1	1318	3.16e-171	PREDICTED: cyclic nucleotide-gated ion channel 1-like [Prunus mume]	--	--	--	--	--	--	--	--	--	O65717	751	1.04e-86	Cyclic nucleotide-gated ion channel 1 OS=Arabidopsis thaliana GN=CNGC1 PE=1 SV=1	PF00520//PF01102	Ion transport protein//Glycophorin A	GO:0055085//GO:0006811	transmembrane transport//ion transport	GO:0005216	ion channel activity	GO:0016021//GO:0016020	integral component of membrane//membrane	--	--
c13853_g3	1297	0	0	0	10	9	0.0307642	0.000375973	8.43045	up	--	--	--	--	--	--	--	--	--	--	--	--	--	--	--	--	--	--	--	--	--	--	--	--	--	--	--	--
c17223_g1	908	11	9	7	0	0	0.0289439	0.000350485	-9.14636	up	658007891	XP_008339126.1	191	3.71e-16	PREDICTED: protein IDA-LIKE 4-like [Malus domestica]	575488776	KF776492.1	272	2.02e-138	Rubus coreanus clone RC-261 microsatellite sequence	--	--	--	--	--	--	--	--	--	--	--	--	--	--	--	--	--	--
c17725_g1	1149	0	0	0	12	13	0.0037002	2.49e-05	10.2228	up	470140836	XP_004306143.1	1334	0	PREDICTED: aquaporin NIP2-1-like [Fragaria vesca subsp. vesca]	470140835	XM_004306095.1	643	0	PREDICTED: Fragaria vesca subsp. vesca aquaporin NIP2-1-like (LOC101297574), mRNA	K09874	NIP	aquaporin NIP	http://www.genome.jp/dbget-bin/www_bget?ko:K09874	Q6Z2T3	856	3.56e-111	Aquaporin NIP2-1 OS=Oryza sativa subsp. japonica GN=NIP2-1 PE=1 SV=1	PF00230	Major intrinsic protein	GO:0006810	transport	GO:0005215	transporter activity	GO:0016020	membrane	KOG0223	Aquaporin (major intrinsic protein family)
c19770_g1	1523	11	10	12	0	0	0.0052865	3.88e-05	-8.71425	up	--	--	--	--	--	--	--	--	--	--	--	--	--	--	--	--	--	--	--	--	--	--	--	--	--	--	--	--
c19942_g1	2276	0	0	0	27	16	4.18e-06	7.17e-09	8.69697	up	470138149	XP_004304821.1	186	2.63e-12	PREDICTED: uncharacterized protein LOC101309370 [Fragaria vesca subsp. vesca]	470103851	XM_004288293.1	59	1.32e-19	PREDICTED: Fragaria vesca subsp. vesca uncharacterized LOC101290806 (LOC101290806), mRNA	--	--	--	--	--	--	--	--	--	--	--	--	--	--	--	--	--	--
c21558_g1	1353	0	0	0	13	11	0.00482071	3.41e-05	8.69697	up	470140607	XP_004306031.1	1497	0	PREDICTED: protein GAMETE EXPRESSED 3-like [Fragaria vesca subsp. vesca]	645248712	XM_008232198.1	620	0	PREDICTED: Prunus mume protein GAMETE EXPRESSED 3 (LOC103329700), mRNA	--	--	--	--	Q9LFS2	790	4.22e-96	Protein GAMETE EXPRESSED 3 OS=Arabidopsis thaliana GN=GEX3 PE=2 SV=1	--	--	--	--	--	--	--	--	--	--
c2217_g1	355	0	0	0	33	5	0.00240864	1.38e-05	12.4081	up	--	--	--	--	--	--	--	--	--	--	--	--	--	--	P56561	162	7.21e-14	Endocuticle structural glycoprotein ABD-5 OS=Locusta migratoria PE=1 SV=1	PF00379	Insect cuticle protein	--	--	GO:0042302	structural constituent of cuticle	--	--	--	--
c23749_g1	866	22	8	4	0	0	0.0458596	0.000655843	-9.71425	up	470117339	XP_004294816.1	886	5.19e-118	PREDICTED: cell number regulator 1-like [Fragaria vesca subsp. vesca]	470117336	XM_004294767.1	481	0	PREDICTED: Fragaria vesca subsp. vesca cell number regulator 1-like (LOC101297416), mRNA	--	--	--	--	B6TZ45	451	3.03e-53	Cell number regulator 1 OS=Zea mays GN=CNR1 PE=2 SV=1	--	--	--	--	--	--	--	--	--	--
c24746_g1	1078	0	0	0	12	9	0.0145093	0.000140885	8.90689	up	--	--	--	--	--	--	--	--	--	--	--	--	--	--	--	--	--	--	PF03800//PF00008	Nuf2 family//EGF-like domain	GO:0007067	mitotic nuclear division	GO:0005515	protein binding	GO:0000775	chromosome, centromeric region	--	--
c24825_g1	1262	0	0	0	11	12	0.00742004	6.12e-05	8.76487	up	596025341	XP_007219175.1	725	2.43e-89	hypothetical protein PRUPE_ppa016651mg [Prunus persica]>gi|462415637|gb|EMJ20374.1| hypothetical protein PRUPE_ppa016651mg [Prunus persica]	645254896	XM_008235026.1	267	1.71e-135	PREDICTED: Prunus mume zinc finger protein ZAT5 (LOC103332300), mRNA	--	--	--	--	Q681X4	344	2.43e-35	Zinc finger protein ZAT5 OS=Arabidopsis thaliana GN=ZAT5 PE=2 SV=1	PF00096//PF02892//PF01363	Zinc finger, C2H2 type//BED zinc finger//FYVE zinc finger	--	--	GO:0046872//GO:0003677	metal ion binding//DNA binding	--	--	--	--
c24857_g1	1177	0	0	0	12	13	0.0037002	2.5e-05	9.20457	up	470126320	XP_004299136.1	1063	3.04e-142	PREDICTED: U-box domain-containing protein 35-like [Fragaria vesca subsp. vesca]	470126319	XM_004299088.1	418	0	PREDICTED: Fragaria vesca subsp. vesca U-box domain-containing protein 35-like (LOC101310994), mRNA	--	--	--	--	Q8GUH1	175	3.62e-12	U-box domain-containing protein 33 OS=Arabidopsis thaliana GN=PUB33 PE=2 SV=2	PF00582	Universal stress protein family	GO:0006950	response to stress	--	--	--	--	--	--
c26621_g1	1459	11	16	17	0	0	0.000545281	2.1e-06	-9.00375	up	645255447	XP_008233507.1	1124	1.48e-150	PREDICTED: ras-related protein Rab2BV-like [Prunus mume]>gi|645255449|ref|XP_008233508.1| PREDICTED: ras-related protein Rab2BV-like [Prunus mume]>gi|645255452|ref|XP_008233509.1| PREDICTED: ras-related protein Rab2BV-like [Prunus mume]	645255448	XM_008235286.1	597	0	PREDICTED: Prunus mume ras-related protein Rab2BV-like (LOC103332543), transcript variant X2, mRNA	--	--	--	--	Q40193	978	2.64e-129	Ras-related protein Rab11C OS=Lotus japonicus GN=RAB11C PE=2 SV=1	PF04670//PF01926//PF02421//PF00009//PF08477//PF00005//PF00071//PF03193//PF00025	Gtr1/RagA G protein conserved region//50S ribosome-binding GTPase//Ferrous iron transport protein B//Elongation factor Tu GTP binding domain//Miro-like protein//ABC transporter//Ras family//Protein of unknown function, DUF258//ADP-ribosylation factor family	GO:0007264//GO:0015684	small GTPase mediated signal transduction//ferrous iron transport	GO:0016887//GO:0005524//GO:0003924//GO:0015093//GO:0005525	ATPase activity//ATP binding//GTPase activity//ferrous iron transmembrane transporter activity//GTP binding	GO:0005737//GO:0016021//GO:0005634//GO:0005622	cytoplasm//integral component of membrane//nucleus//intracellular	KOG0087	GTPase Rab11/YPT3, small G protein superfamily
c26822_g1	850	0	0	0	12	8	0.0216573	0.000239663	9.98014	up	--	--	--	--	--	--	--	--	--	--	--	--	--	--	--	--	--	--	--	--	--	--	--	--	--	--	--	--
c27027_g1	1428	0	0	0	11	13	0.00557341	4.23e-05	8.76487	up	--	--	--	--	--	--	--	--	--	--	--	--	--	--	--	--	--	--	--	--	--	--	--	--	--	--	--	--
c27572_g1	654	27	18	19	0	0	1.08e-06	1.51e-09	-11.6348	up	--	--	--	--	--	13992749	AC079934.3	487	0	Homo sapiens BAC clone RP11-327C24 from UL, complete sequence	--	--	--	--	--	--	--	--	--	--	--	--	--	--	--	--	--	--
c27613_g3	1110	0	0	0	9	10	0.0322463	0.000403258	8.73132	up	--	--	--	--	--	--	--	--	--	--	--	--	--	--	--	--	--	--	--	--	--	--	--	--	--	--	--	--
c27780_g1	1442	0	0	0	14	9	0.0073738	6.04e-05	8.51175	up	--	--	--	--	--	649572450	NR_120870.1	51	2.32e-15	Malus domestica microRNA MIR160a (MIR160A), microRNA	--	--	--	--	--	--	--	--	--	--	--	--	--	--	--	--	--	--
c28259_g1	1757	0	0	0	8	10	0.046577	0.00067149	10.1737	up	645248889	XP_008230499.1	470	1.26e-116	PREDICTED: uridine kinase-like protein 5 [Prunus mume]	470141333	XM_004306341.1	257	8.69e-130	PREDICTED: Fragaria vesca subsp. vesca uridine kinase-like protein 5-like (LOC101308315), mRNA	K00876	udk, UCK	uridine kinase	http://www.genome.jp/dbget-bin/www_bget?ko:K00876	Q9LTY6	431	3.44e-76	Uridine kinase-like protein 5 OS=Arabidopsis thaliana GN=UKL5 PE=2 SV=1	PF01121//PF00485	Dephospho-CoA kinase//Phosphoribulokinase / Uridine kinase family	GO:0008152//GO:0015940//GO:0015937	metabolic process//pantothenate biosynthetic process//coenzyme A biosynthetic process	GO:0005524//GO:0004140//GO:0016301	ATP binding//dephospho-CoA kinase activity//kinase activity	--	--	KOG4203	Armadillo/beta-Catenin/plakoglobin
c28661_g1	1488	0	0	0	11	13	0.00557341	4.23e-05	8.55075	up	--	--	--	--	--	--	--	--	--	--	--	--	--	--	--	--	--	--	--	--	--	--	--	--	--	--	--	--
c30002_g2	1225	0	0	0	16	17	0.000194677	6.09e-07	9.3443	up	--	--	--	--	--	--	--	--	--	--	--	--	--	--	--	--	--	--	--	--	--	--	--	--	--	--	--	--
c33051_g3	1311	0	0	0	13	9	0.00990045	8.82e-05	8.60733	up	--	--	--	--	--	--	--	--	--	--	--	--	--	--	--	--	--	--	PF08088	Conotoxin I-superfamily	GO:0009405	pathogenesis	--	--	GO:0005576	extracellular region	--	--
c33146_g2	1749	0	0	0	13	14	0.00170959	8.76e-06	8.45121	up	--	--	--	--	--	--	--	--	--	--	--	--	--	--	--	--	--	--	--	--	--	--	--	--	--	--	--	--
c34893_g1	2408	18	15	28	0	0	1.16e-05	2.21e-08	-8.99435	up	658014341	XP_008342492.1	2781	0	PREDICTED: probable LRR receptor-like serine/threonine-protein kinase At4g08850 [Malus domestica]	645246531	XM_008231176.1	1031	0	PREDICTED: Prunus mume probable LRR receptor-like serine/threonine-protein kinase At4g08850 (LOC103328762), mRNA	--	--	--	--	Q8VZG8	1585	0	Probable LRR receptor-like serine/threonine-protein kinase At4g08850 OS=Arabidopsis thaliana GN=At4g08850 PE=2 SV=3	PF00069//PF06293//PF00560//PF07714	Protein kinase domain//Lipopolysaccharide kinase (Kdo/WaaP) family//Leucine Rich Repeat//Protein tyrosine kinase	GO:0009103//GO:0006468	lipopolysaccharide biosynthetic process//protein phosphorylation	GO:0005515//GO:0016773//GO:0004672//GO:0005524	protein binding//phosphotransferase activity, alcohol group as acceptor//protein kinase activity//ATP binding	GO:0016020	membrane	--	--
c5134_g1	1606	16	20	19	0	0	1.54e-05	3.04e-08	-9.15482	up	470120478	XP_004296329.1	775	3.31e-108	PREDICTED: uncharacterized protein LOC101295505 [Fragaria vesca subsp. vesca]	--	--	--	--	--	--	--	--	--	P0CT39	309	2.67e-28	Transposon Tf2-6 polyprotein OS=Schizosaccharomyces pombe (strain 972 / ATCC 24843) GN=Tf2-6 PE=3 SV=1	PF01424	R3H domain	--	--	GO:0003676	nucleic acid binding	--	--	KOG0017	FOG: Transposon-encoded proteins with TYA, reverse transcriptase, integrase domains in various combinations
c54566_g1	1223	0	0	0	10	8	0.0428039	0.000586342	8.45121	up	470120225	XP_004296207.1	1362	7.79e-176	PREDICTED: uncharacterized protein LOC101297422 [Fragaria vesca subsp. vesca]	--	--	--	--	--	--	--	--	--	P11369	340	1.36e-32	LINE-1 retrotransposable element ORF2 protein OS=Mus musculus GN=Pol PE=1 SV=2	PF00078	Reverse transcriptase (RNA-dependent DNA polymerase)	GO:0006278	RNA-dependent DNA replication	GO:0003964//GO:0003723	RNA-directed DNA polymerase activity//RNA binding	--	--	--	--
c65920_g1	1128	0	0	0	9	11	0.0232725	0.000262885	8.78136	up	--	--	--	--	--	--	--	--	--	--	--	--	--	--	--	--	--	--	--	--	--	--	--	--	--	--	--	--
c12454_g1	1711	0	0	0	18	14	0.00025445	8.23e-07	8.71425	up	551676653	XP_005841080.1	160	1.04e-10	hypothetical protein GUITHDRAFT_91776 [Guillardia theta CCMP2712]>gi|428185247|gb|EKX54100.1| hypothetical protein GUITHDRAFT_91776 [Guillardia theta CCMP2712]	350418676	XM_003491885.1	149	9.2e-70	PREDICTED: Bombus impatiens hypothetical protein LOC100746188 (LOC100746188), mRNA	K09276	YBX1, NSEP1	Y-box-binding protein 1	http://www.genome.jp/dbget-bin/www_bget?ko:K09276	P41824	324	2.25e-32	Y-box factor homolog OS=Aplysia californica PE=2 SV=1	PF00313	'Cold-shock' DNA-binding domain	GO:0006355	regulation of transcription, DNA-templated	GO:0003677	DNA binding	--	--	KOG3070	Predicted RNA-binding protein containing PIN domain and invovled in translation or RNA processing
c18719_g1	832	0	0	0	7	28	0.00227865	1.27e-05	10.2167	up	--	--	--	--	--	--	--	--	--	--	--	--	--	--	--	--	--	--	--	--	--	--	--	--	--	--	--	--
c20140_g1	1899	0	0	0	29	18	6.87e-07	8.98e-10	9.07682	up	9858814	AAG01147.1	948	6.38e-119	calreticulin [Pinus taeda]	238915961	FJ555523.1	322	6.92e-166	Heliothis virescens calreticulin-like mRNA, complete sequence	K08057	CALR	calreticulin	http://www.genome.jp/dbget-bin/www_bget?ko:K08057	Q7Z1E6	1352	0	Calreticulin OS=Bombyx mori GN=crt PE=1 SV=1	PF04183//PF01698//PF00262	IucA / IucC family//Floricaula / Leafy protein//Calreticulin family	GO:0006457//GO:0006826//GO:0019290//GO:0006355	protein folding//iron ion transport//siderophore biosynthetic process//regulation of transcription, DNA-templated	GO:0051082//GO:0003677//GO:0005509//GO:0015343	unfolded protein binding//DNA binding//calcium ion binding//siderophore transmembrane transporter activity	GO:0005783	endoplasmic reticulum	KOG0674	Calreticulin
c20414_g1	801	0	0	0	6	20	0.0116933	0.000108618	9.85331	up	--	--	--	--	--	--	--	--	--	--	--	--	--	--	--	--	--	--	--	--	--	--	--	--	--	--	--	--
c21134_g1	1153	0	0	0	10	12	0.0109802	0.000100452	8.87652	up	--	--	--	--	--	--	--	--	--	--	--	--	--	--	--	--	--	--	--	--	--	--	--	--	--	--	--	--
c22437_g1	1246	0	0	0	0	45	0.0363202	0.000470624	10.1364	up	255594188	XP_002536043.1	386	3.24e-40	Para-nitrobenzyl esterase, putative [Ricinus communis]>gi|223521112|gb|EEF26342.1| Para-nitrobenzyl esterase, putative [Ricinus communis]	3426005	AB016720.1	1246	0	Aphis gossypii mRNA for carboxylesterase precursor, complete cds	K12298	CEL	bile salt-stimulated lipase	http://www.genome.jp/dbget-bin/www_bget?ko:K12298	B2D0J5	561	6.84e-64	Venom carboxylesterase-6 OS=Apis mellifera PE=2 SV=1	PF00326//PF07859	Prolyl oligopeptidase family//alpha/beta hydrolase fold	GO:0008152//GO:0006508	metabolic process//proteolysis	GO:0016787//GO:0052689//GO:0008236	hydrolase activity//carboxylic ester hydrolase activity//serine-type peptidase activity	--	--	KOG1516	Carboxylesterase and related proteins
c23649_g1	1470	0	0	0	11	13	0.00557341	4.24e-05	8.58871	up	--	--	--	--	--	--	--	--	--	--	--	--	--	--	--	--	--	--	PF06951	Group XII secretory phospholipase A2 precursor (PLA2G12)	GO:0009395//GO:0016042	phospholipid catabolic process//lipid catabolic process	GO:0004623//GO:0005509	phospholipase A2 activity//calcium ion binding	GO:0005576	extracellular region	--	--
c23803_g1	1085	0	0	0	0	69	0.00990045	8.81e-05	11.5462	up	326515156	BAK03491.1	612	5.31e-72	predicted protein [Hordeum vulgare subsp. vulgare]	161343878	BK006332.1	899	0	TPA_inf: Toxoptera citricida cathepsin B (catb-mp2) mRNA, complete cds	K01363	CTSB	cathepsin B	http://www.genome.jp/dbget-bin/www_bget?ko:K01363	P00787	670	6.29e-83	Cathepsin B OS=Rattus norvegicus GN=Ctsb PE=1 SV=2	PF08127//PF00112	Peptidase family C1 propeptide//Papain family cysteine protease	GO:0050790//GO:0006508	regulation of catalytic activity//proteolysis	GO:0008234//GO:0004197	cysteine-type peptidase activity//cysteine-type endopeptidase activity	--	--	KOG1543	Cysteine proteinase Cathepsin L
c27335_g1	756	0	0	0	0	52.34	0.023516	0.000266466	11.0365	up	693499011	CEF98549.1	874	9.09e-117	Ribosomal protein S5/S7, eukaryotic/archaeal [Ostreococcus tauri]	299884660	FP927587.1	599	0	Acyrthosiphon pisum mRNA, clone: ACI0AAB2YE01, full-insert cDNA sequence based on ESTs (5'-EST:ACI0AAB2YE01AAM1, 3'-EST ACI0AAB2YE01BBM1)	K02989	RP-S5e, RPS5	small subunit ribosomal protein S5e	http://www.genome.jp/dbget-bin/www_bget?ko:K02989	P46782	966	2.47e-131	40S ribosomal protein S5 OS=Homo sapiens GN=RPS5 PE=1 SV=4	--	--	--	--	--	--	--	--	KOG3291	Ribosomal protein S7
c28132_g1	1325	0	0	0	10	11	0.0154119	0.000153216	8.56986	up	--	--	--	--	--	--	--	--	--	--	--	--	--	--	--	--	--	--	--	--	--	--	--	--	--	--	--	--
c29738_g1	1063	0	0	0	8	41	0.000341626	1.18e-06	10.2761	up	--	--	--	--	--	--	--	--	--	--	--	--	--	--	--	--	--	--	--	--	--	--	--	--	--	--	--	--
c30257_g1	1335	0	0	0	0	86	0.00498857	3.62e-05	10.7147	up	356576805	XP_003556520.1	246	1.03e-22	PREDICTED: 60S ribosomal protein L22-2-like [Glycine max]	209571487	NM_001135902.1	986	0	Acyrthosiphon pisum ribosomal protein L22 (Rpl22), mRNA	K02891	RP-L22e, RPL22	large subunit ribosomal protein L22e	http://www.genome.jp/dbget-bin/www_bget?ko:K02891	P67985	293	5.26e-30	60S ribosomal protein L22 OS=Sus scrofa GN=RPL22 PE=1 SV=2	PF01776	Ribosomal L22e protein family	GO:0042254//GO:0006412	ribosome biogenesis//translation	GO:0003735	structural constituent of ribosome	GO:0005840//GO:0005622	ribosome//intracellular	KOG3434	60S ribosomal protein L22
c31627_g1	1737	0	0	0	0	75	0.00732649	5.98e-05	11.0705	up	--	--	--	--	--	--	--	--	--	--	--	--	--	--	--	--	--	--	--	--	--	--	--	--	--	--	--	--
c32004_g1	1191	0	0	0	15	37	8.14e-06	1.5e-08	10.2046	up	300176937	CBK25506.2	844	4.86e-108	unnamed protein product [Blastocystis hominis]	655604758	XM_002709436.2	72	4.05e-27	PREDICTED: Oryctolagus cuniculus cathepsin B (CTSB), mRNA	K01363	CTSB	cathepsin B	http://www.genome.jp/dbget-bin/www_bget?ko:K01363	P07858	979	5.82e-129	Cathepsin B OS=Homo sapiens GN=CTSB PE=1 SV=3	PF03051//PF00112//PF08127	Peptidase C1-like family//Papain family cysteine protease//Peptidase family C1 propeptide	GO:0050790//GO:0006508	regulation of catalytic activity//proteolysis	GO:0008234//GO:0004197	cysteine-type peptidase activity//cysteine-type endopeptidase activity	--	--	KOG1543	Cysteine proteinase Cathepsin L
c32055_g1	1573	0	0	0	13	10	0.00688634	5.49e-05	8.38802	up	645256774	XP_008234104.1	1408	0	PREDICTED: uncharacterized protein LOC103333089 [Prunus mume]	--	--	--	--	--	--	--	--	--	Q8I7P9	346	6.42e-33	Retrovirus-related Pol polyprotein from transposon opus OS=Drosophila melanogaster GN=pol PE=3 SV=1	PF00078	Reverse transcriptase (RNA-dependent DNA polymerase)	GO:0006278	RNA-dependent DNA replication	GO:0003964//GO:0003723	RNA-directed DNA polymerase activity//RNA binding	--	--	KOG0017	FOG: Transposon-encoded proteins with TYA, reverse transcriptase, integrase domains in various combinations
c32973_g2	1187	0	0	0	10	8	0.0428039	0.000587931	8.49185	up	--	--	--	--	--	--	--	--	--	--	--	--	--	--	--	--	--	--	--	--	--	--	--	--	--	--	--	--
c33009_g1	3659	69	37	35	0	0	1.69e-12	6.88e-16	-9.17991	up	470134261	XP_004302973.1	4956	0	PREDICTED: disease resistance protein RGA2-like isoform 2 [Fragaria vesca subsp. vesca]	470134260	XM_004302925.1	2396	0	PREDICTED: Fragaria vesca subsp. vesca disease resistance protein RGA2-like, transcript variant 2 (LOC101314003), mRNA	--	--	--	--	Q7XA39	1084	4.95e-127	Putative disease resistance protein RGA4 OS=Solanum bulbocastanum GN=RGA4 PE=2 SV=1	PF00560//PF00931//PF01524	Leucine Rich Repeat//NB-ARC domain//Geminivirus V1 protein	GO:0019048//GO:0060967	modulation by virus of host morphology or physiology//negative regulation of gene silencing by RNA	GO:0005515//GO:0043531	protein binding//ADP binding	GO:0030430	host cell cytoplasm	KOG0620	Glucose-repressible alcohol dehydrogenase transcriptional effector CCR4 and related proteins
c34921_g2	1847	0	0	0	16.06	14.09	0.000432117	1.59e-06	8.51175	up	470108477	XP_004290543.1	310	7.97e-28	PREDICTED: serine/threonine-protein kinase HT1-like [Fragaria vesca subsp. vesca]	470108476	XM_004290495.1	166	3.53e-79	PREDICTED: Fragaria vesca subsp. vesca serine/threonine-protein kinase HT1-like (LOC101303762), mRNA	--	--	--	--	Q2MHE4	146	1.71e-08	Serine/threonine-protein kinase HT1 OS=Arabidopsis thaliana GN=HT1 PE=1 SV=1	PF07714//PF00069	Protein tyrosine kinase//Protein kinase domain	GO:0006468	protein phosphorylation	GO:0005524//GO:0004672	ATP binding//protein kinase activity	--	--	KOG0193	Serine/threonine protein kinase RAF
c38786_g2	1331	0	0	0	13	8	0.0156565	0.000156465	8.53138	up	470101899	XP_004287404.1	236	6.03e-19	PREDICTED: heat shock cognate 70 kDa protein-like [Fragaria vesca subsp. vesca]	--	--	--	--	--	K03283	HSPA1_8	heat shock 70kDa protein 1/8	http://www.genome.jp/dbget-bin/www_bget?ko:K03283	P27322	222	6.08e-18	Heat shock cognate 70 kDa protein 2 OS=Solanum lycopersicum GN=HSC-2 PE=1 SV=1	--	--	--	--	--	--	--	--	KOG0101	Molecular chaperones HSP70/HSC70, HSP70 superfamily
c39386_g2	1746	0	0	0	15	12	0.00188832	9.98e-06	8.43045	up	--	--	--	--	--	399920186	JQ791545.1	146	4.37e-68	Rosa rugosa Rdr1 homologous region genomic sequence	--	--	--	--	--	--	--	--	PF05399	Ectropic viral integration site 2A protein (EVI2A)	--	--	--	--	GO:0016021	integral component of membrane	--	--
c65579_g1	985	34	8	6	0	0	0.0144108	0.000138838	-9.78136	up	470122292	XP_004297178.1	1465	0	PREDICTED: peroxidase 11-like [Fragaria vesca subsp. vesca]	470122291	XM_004297130.1	788	0	PREDICTED: Fragaria vesca subsp. vesca peroxidase 11-like (LOC101292401), mRNA	K00430	E1.11.1.7	peroxidase	http://www.genome.jp/dbget-bin/www_bget?ko:K00430	Q96519	1153	2.35e-156	Peroxidase 11 OS=Arabidopsis thaliana GN=PER11 PE=1 SV=1	PF00141	Peroxidase	GO:0006979//GO:0055114//GO:0006804	response to oxidative stress//oxidation-reduction process//peroxidase reaction	GO:0020037//GO:0004601	heme binding//peroxidase activity	--	--	--	--
c70803_g1	1347	0	0	0	14	10	0.00492908	3.55e-05	8.69697	up	470132185	XP_004301966.1	1874	0	PREDICTED: F-box/LRR-repeat protein 13-like [Fragaria vesca subsp. vesca]	470132184	XM_004301918.1	869	0	PREDICTED: Fragaria vesca subsp. vesca F-box/LRR-repeat protein 13-like (LOC101314100), mRNA	--	--	--	--	Q9FWZ1	292	2.19e-27	F-box/LRR-repeat protein 13 OS=Arabidopsis thaliana GN=FBL13 PE=2 SV=1	--	--	--	--	--	--	--	--	--	--
c71346_g1	1153	0	0	0	17	11	0.00135479	6.61e-06	9.19229	up	326533846	BAJ93696.1	914	2.28e-114	predicted protein [Hordeum vulgare subsp. vulgare]	472269369	KC422577.1	1153	0	Frankliniella occidentalis heat shock cognate 70-2 protein mRNA, complete cds	K09490	HSPA5, BIP	heat shock 70kDa protein 5	http://www.genome.jp/dbget-bin/www_bget?ko:K09490	P29844	1058	9.65e-137	Heat shock 70 kDa protein cognate 3 OS=Drosophila melanogaster GN=Hsc70-3 PE=2 SV=2	PF03938	Outer membrane protein (OmpH-like)	--	--	GO:0051082	unfolded protein binding	--	--	KOG0100	Molecular chaperones GRP78/BiP/KAR2, HSP70 superfamily
c10677_g1	555	0	0	0	14	14	0.00100662	4.66e-06	10.7013	up	--	--	--	--	--	--	--	--	--	--	--	--	--	--	Q9W1C9	331	1.73e-37	Ejaculatory bulb-specific protein 3 OS=Drosophila melanogaster GN=PebIII PE=1 SV=2	--	--	--	--	--	--	--	--	--	--
c11883_g1	583	0	0	0	33	59	8.33e-12	4.12e-15	12.3359	up	--	--	--	--	--	2613099	AF030340.1	566	0	Periplaneta americana p10 mRNA, complete cds	--	--	--	--	Q9W1C9	314	6.66e-35	Ejaculatory bulb-specific protein 3 OS=Drosophila melanogaster GN=PebIII PE=1 SV=2	PF00660	Seripauperin and TIP1 family	GO:0006950	response to stress	--	--	--	--	--	--
c12519_g1	574	0	0	0	18	13	0.000392355	1.41e-06	10.7482	up	641866447	KDO85132.1	225	2.08e-21	hypothetical protein CISIN_1g031906mg [Citrus sinensis]	567885646	XM_006435319.1	571	0	Citrus clementina hypothetical protein (CICLE_v10002782mg) mRNA, complete cds	--	--	--	--	P93047	163	4.42e-13	High mobility group B protein 3 OS=Arabidopsis thaliana GN=HMGB3 PE=1 SV=1	--	--	--	--	--	--	--	--	--	--
c13541_g1	679	0	0	0	19	11	0.000733509	3.09e-06	10.3106	up	641857027	KDO75793.1	400	4.08e-46	hypothetical protein CISIN_1g046580mg [Citrus sinensis]	568827031	XM_006467809.1	667	0	PREDICTED: Citrus sinensis ATP-dependent RNA helicase A-like (LOC102621614), mRNA	--	--	--	--	--	--	--	--	PF01940	Integral membrane protein DUF92	--	--	--	--	GO:0016021	integral component of membrane	--	--
c13596_g1	414	0	0	0	21	17	1.89e-05	3.83e-08	11.9385	up	568833630	XP_006470987.1	134	4.29e-09	PREDICTED: uncharacterized protein LOC102578057 [Citrus sinensis]	568883027	XR_372610.1	402	0	PREDICTED: Citrus sinensis uncharacterized LOC102611756 (LOC102611756), ncRNA	--	--	--	--	--	--	--	--	--	--	--	--	--	--	--	--	--	--
c14175_g1	492	0	0	0	14	12	0.00231148	1.32e-05	11.0049	up	568870141	XP_006488268.1	430	1.05e-51	PREDICTED: probable histone H2B.1-like [Citrus sinensis]>gi|641854134|gb|KDO72942.1| hypothetical protein CISIN_1g032181mg [Citrus sinensis]	568870140	XM_006488205.1	413	0	PREDICTED: Citrus sinensis probable histone H2B.1-like (LOC102625669), mRNA	K11252	H2B	histone H2B	http://www.genome.jp/dbget-bin/www_bget?ko:K11252	O22582	425	1.07e-51	Histone H2B OS=Gossypium hirsutum GN=HIS2B PE=2 SV=3	PF03847//PF00125//PF00808	Transcription initiation factor TFIID subunit A//Core histone H2A/H2B/H3/H4//Histone-like transcription factor (CBF/NF-Y) and archaeal histone	GO:0006352	DNA-templated transcription, initiation	GO:0003677//GO:0043565	DNA binding//sequence-specific DNA binding	GO:0005669//GO:0005622	transcription factor TFIID complex//intracellular	KOG1744	Histone H2B
c14503_g1	984	0	0	0	13	10	0.00688634	5.5e-05	9.20457	up	672209337	XP_008780730.1	278	9.05e-27	PREDICTED: myosin regulatory light chain 2-like, partial [Phoenix dactylifera]	359326578	FJ855496.1	302	4.63e-155	Periplaneta americana myosin light chain variant 2 mRNA, complete cds, alternatively spliced	--	--	--	--	Q1HPS0	311	3.11e-32	Myosin regulatory light chain 2 OS=Bombyx mori PE=1 SV=1	PF13405//PF13499	EF-hand domain//EF-hand domain pair	--	--	GO:0005509	calcium ion binding	--	--	KOG0031	Myosin regulatory light chain, EF-Hand protein superfamily
c14542_g1	550	0	0	0	9	10	0.0322463	0.000404155	10.1737	up	567906957	XP_006445792.1	578	2.99e-70	hypothetical protein CICLE_v10015385mg [Citrus clementina]>gi|557548403|gb|ESR59032.1| hypothetical protein CICLE_v10015385mg [Citrus clementina]	568864178	XM_006485422.1	527	0	PREDICTED: Citrus sinensis dnaJ protein homolog (LOC102608938), mRNA	K09503	DNAJA2	DnaJ homolog subfamily A member 2	http://www.genome.jp/dbget-bin/www_bget?ko:K09503	Q04960	533	2.33e-64	DnaJ protein homolog OS=Cucumis sativus GN=DNAJ1 PE=2 SV=1	--	--	--	--	--	--	--	--	KOG0712	Molecular chaperone (DnaJ superfamily)
c15021_g1	1701	0	0	0	29	21	1.04e-07	1.03e-10	9.35535	up	572152941	NP_001275846.1	2518	0	putative thermostable pectinesterase [Citrus sinensis]>gi|24250746|gb|AAK84485.1| putative thermostable pectinesterase [Citrus sinensis]>gi|24250751|gb|AAK84486.1| putative thermostable pectinesterase [Citrus sinensis]	567921825	XM_006452856.1	1698	0	Citrus clementina hypothetical protein (CICLE_v10007806mg) mRNA, complete cds	K01051	E3.1.1.11	pectinesterase	http://www.genome.jp/dbget-bin/www_bget?ko:K01051	P83948	1828	0	Pectinesterase 3 OS=Citrus sinensis PE=1 SV=1	PF01095//PF04043	Pectinesterase//Plant invertase/pectin methylesterase inhibitor	GO:0043086//GO:0005985//GO:0045490//GO:0005982//GO:0042545	negative regulation of catalytic activity//sucrose metabolic process//pectin catabolic process//starch metabolic process//cell wall modification	GO:0004857//GO:0045330//GO:0030599	enzyme inhibitor activity//aspartyl esterase activity//pectinesterase activity	GO:0005618	cell wall	--	--
c15053_g1	834	0	0	0	9	12	0.0176666	0.000181448	9.41996	up	567919552	XP_006451782.1	556	5.3e-68	hypothetical protein CICLE_v10009484mg [Citrus clementina]>gi|568820615|ref|XP_006464805.1| PREDICTED: ethylene-responsive transcription factor 4-like [Citrus sinensis]>gi|557555008|gb|ESR65022.1| hypothetical protein CICLE_v10009484mg [Citrus clementina]>gi|641830144|gb|KDO49241.1| hypothetical protein CISIN_1g028454mg [Citrus sinensis]	568820614	XM_006464742.1	822	0	PREDICTED: Citrus sinensis ethylene-responsive transcription factor 4-like (LOC102616520), mRNA	--	--	--	--	O80340	230	4.84e-21	Ethylene-responsive transcription factor 4 OS=Arabidopsis thaliana GN=ERF4 PE=1 SV=1	PF00847	AP2 domain	GO:0006355	regulation of transcription, DNA-templated	GO:0003700	sequence-specific DNA binding transcription factor activity	GO:0005667	transcription factor complex	--	--
c15697_g1	602	0	0	0	15	19	0.000146802	4.26e-07	10.8057	up	--	--	--	--	--	--	--	--	--	--	--	--	--	--	--	--	--	--	--	--	--	--	--	--	--	--	--	--
c16255_g1	1305	0	0	0	213	1236	1.46e-28	7.73e-33	14.7706	up	--	--	--	--	--	291059164	GU947663.1	1295	0	Periplaneta americana mitochondrion, complete genome	--	--	--	--	--	--	--	--	--	--	--	--	--	--	--	--	--	--
c16726_g1	757	0	0	0	10	9	0.0307642	0.000376877	9.45121	up	568873955	XP_006490090.1	946	1.34e-127	PREDICTED: 21 kDa protein-like [Citrus sinensis]>gi|641846551|gb|KDO65434.1| hypothetical protein CISIN_1g029436mg [Citrus sinensis]	568873954	XM_006490027.1	754	0	PREDICTED: Citrus sinensis 21 kDa protein-like (LOC102622808), mRNA	--	--	--	--	P17407	572	6.81e-72	21 kDa protein OS=Daucus carota PE=2 SV=1	PF04043	Plant invertase/pectin methylesterase inhibitor	GO:0005982//GO:0005985	starch metabolic process//sucrose metabolic process	GO:0004857//GO:0030599	enzyme inhibitor activity//pectinesterase activity	--	--	--	--
c17008_g1	498	0	0	0	10	12	0.0109802	0.000100546	10.6439	up	567874067	XP_006429623.1	515	2.09e-64	hypothetical protein CICLE_v10013033mg [Citrus clementina]>gi|567874069|ref|XP_006429624.1| hypothetical protein CICLE_v10013033mg [Citrus clementina]>gi|557531680|gb|ESR42863.1| hypothetical protein CICLE_v10013033mg [Citrus clementina]>gi|557531681|gb|ESR42864.1| hypothetical protein CICLE_v10013033mg [Citrus clementina]	567874068	XM_006429561.1	486	0	Citrus clementina hypothetical protein (CICLE_v10013033mg) mRNA, complete cds	K06689	UBE2D_E, UBC4, UBC5	ubiquitin-conjugating enzyme E2 D/E	http://www.genome.jp/dbget-bin/www_bget?ko:K06689	Q94F47	509	2.46e-64	Ubiquitin-conjugating enzyme E2 28 OS=Arabidopsis thaliana GN=UBC28 PE=2 SV=1	PF05773//PF05743//PF00179	RWD domain//UEV domain//Ubiquitin-conjugating enzyme	GO:0015031//GO:0006464	protein transport//cellular protein modification process	GO:0016881//GO:0005515	acid-amino acid ligase activity//protein binding	--	--	KOG0417	Ubiquitin-protein ligase
c17121_g1	1218	0	0	0	9	9	0.043121	0.000600671	8.49185	up	567893111	XP_006439076.1	1857	0	hypothetical protein CICLE_v10031881mg [Citrus clementina]>gi|568858629|ref|XP_006482850.1| PREDICTED: uncharacterized protein LOC102610407 [Citrus sinensis]>gi|557541272|gb|ESR52316.1| hypothetical protein CICLE_v10031881mg [Citrus clementina]>gi|641864786|gb|KDO83472.1| hypothetical protein CISIN_1g017636mg [Citrus sinensis]	568858628	XM_006482787.1	1218	0	PREDICTED: Citrus sinensis uncharacterized LOC102610407 (LOC102610407), mRNA	--	--	--	--	--	--	--	--	--	--	--	--	--	--	--	--	--	--
c17559_g1	1028	0	0	0	15	11	0.00296012	1.79e-05	9.28771	up	641843289	KDO62190.1	1159	7.08e-155	hypothetical protein CISIN_1g014096mg [Citrus sinensis]>gi|641843290|gb|KDO62191.1| hypothetical protein CISIN_1g014096mg [Citrus sinensis]>gi|641843291|gb|KDO62192.1| hypothetical protein CISIN_1g014096mg [Citrus sinensis]	568842031	XM_006474894.1	1010	0	PREDICTED: Citrus sinensis uncharacterized LOC102624978 (LOC102624978), transcript variant X3, mRNA	--	--	--	--	--	--	--	--	PF06179	Surfeit locus protein 5 subunit 22 of Mediator complex	GO:0006357	regulation of transcription from RNA polymerase II promoter	GO:0001104	RNA polymerase II transcription cofactor activity	GO:0016592	mediator complex	--	--
c17976_g1	1381	0	0	0	14	11	0.00347367	2.22e-05	8.71425	up	568847066	XP_006477361.1	2244	0	PREDICTED: cucumisin-like [Citrus sinensis]	568847065	XM_006477298.1	1259	0	PREDICTED: Citrus sinensis cucumisin-like (LOC102628531), mRNA	--	--	--	--	Q39547	863	9.15e-106	Cucumisin OS=Cucumis melo PE=1 SV=1	PF00082	Subtilase family	GO:0006508	proteolysis	GO:0004252	serine-type endopeptidase activity	--	--	--	--
c18005_g1	1124	0	0	0	8	10	0.046577	0.000671867	8.62571	up	567921678	XP_006452845.1	1763	0	hypothetical protein CICLE_v10008653mg [Citrus clementina]>gi|557556071|gb|ESR66085.1| hypothetical protein CICLE_v10008653mg [Citrus clementina]	567921677	XM_006452782.1	1088	0	Citrus clementina hypothetical protein (CICLE_v10008653mg) mRNA, complete cds	--	--	--	--	Q9LMA8	402	2.83e-44	Protein TIFY 10A OS=Arabidopsis thaliana GN=TIFY10A PE=1 SV=1	--	--	--	--	--	--	--	--	--	--
c18308_g2	1274	0	0	0	13	11	0.00482071	3.41e-05	8.79766	up	--	--	--	--	--	--	--	--	--	--	--	--	--	--	--	--	--	--	--	--	--	--	--	--	--	--	--	--
c18316_g1	1384	0	0	0	10	10	0.0212944	0.000233765	9.46148	up	567911245	XP_006447936.1	1849	0	hypothetical protein CICLE_v10014710mg [Citrus clementina]>gi|567911247|ref|XP_006447937.1| hypothetical protein CICLE_v10014710mg [Citrus clementina]>gi|568830107|ref|XP_006469349.1| PREDICTED: FRIGIDA-like protein 3-like isoform X2 [Citrus sinensis]>gi|568830109|ref|XP_006469350.1| PREDICTED: FRIGIDA-like protein 3-like isoform X3 [Citrus sinensis]>gi|568830111|ref|XP_006469351.1| PREDICTED: FR…	567911248	XM_006447875.1	1363	0	Citrus clementina hypothetical protein (CICLE_v10014710mg) mRNA, complete cds	--	--	--	--	Q67ZB3	1173	5.41e-154	FRIGIDA-like protein 3 OS=Arabidopsis thaliana GN=FRL3 PE=1 SV=1	--	--	--	--	--	--	--	--	--	--
c18482_g1	810	0	0	0	14	13	0.00153971	7.73e-06	9.82177	up	568848699	XP_006478135.1	1155	2.03e-158	PREDICTED: miraculin-like [Citrus sinensis]>gi|220029665|gb|ACL78790.1| putative miraculin-like protein 2 [Citrus unshiu]	568848698	XM_006478072.1	810	0	PREDICTED: Citrus sinensis miraculin-like (LOC102622572), mRNA	--	--	--	--	P13087	255	1.46e-24	Miraculin OS=Synsepalum dulcificum PE=1 SV=3	PF00197	Trypsin and protease inhibitor	GO:0010951	negative regulation of endopeptidase activity	GO:0004866	endopeptidase inhibitor activity	--	--	--	--
c19012_g1	1264	0	0	0	14	13	0.00153971	7.72e-06	8.98014	up	567910663	XP_006447645.1	2018	0	hypothetical protein CICLE_v10015086mg [Citrus clementina]>gi|557550256|gb|ESR60885.1| hypothetical protein CICLE_v10015086mg [Citrus clementina]	568830667	XM_006469549.1	1239	0	PREDICTED: Citrus sinensis glucan endo-1,3-beta-glucosidase 12-like (LOC102614404), mRNA	--	--	--	--	Q9ZU91	781	1.14e-96	Glucan endo-1,3-beta-glucosidase 3 OS=Arabidopsis thaliana GN=At2g01630 PE=1 SV=2	PF00332	Glycosyl hydrolases family 17	GO:0005975	carbohydrate metabolic process	GO:0004553	hydrolase activity, hydrolyzing O-glycosyl compounds	--	--	--	--
c19260_g1	459	0	0	0	11	12	0.00742004	6.13e-05	10.9181	up	--	--	--	--	--	--	--	--	--	--	--	--	--	--	--	--	--	--	PF01395	PBP/GOBP family	--	--	GO:0005549	odorant binding	--	--	--	--
c19312_g1	1095	0	0	0	46	52	4.85e-16	1.03e-19	11.1196	up	558603987	YP_008816057.1	917	8.15e-118	apocytochrome b (mitochondrion) [Entransia fimbriata]>gi|557160770|gb|AGZ90285.1| apocytochrome b (mitochondrion) [Entransia fimbriata]	291059164	GU947663.1	1086	0	Periplaneta americana mitochondrion, complete genome	K00412	CYTB, petB	ubiquinol-cytochrome c reductase cytochrome b subunit	http://www.genome.jp/dbget-bin/www_bget?ko:K00412	Q9MGL5	1277	5.54e-174	Cytochrome b OS=Drosophila sechellia GN=mt:Cyt-b PE=3 SV=1	--	--	--	--	--	--	--	--	KOG4663	Cytochrome b
c19328_g1	944	0	0	0	15	13	0.000942888	4.3e-06	9.56986	up	568872464	XP_006489388.1	1389	0	PREDICTED: FRIGIDA-like protein 4a-like [Citrus sinensis]>gi|641855797|gb|KDO74577.1| hypothetical protein CISIN_1g010192mg [Citrus sinensis]	568872463	XM_006489325.1	944	0	PREDICTED: Citrus sinensis FRIGIDA-like protein 4a-like (LOC102629518), mRNA	--	--	--	--	Q9LUV4	1065	1.67e-140	FRIGIDA-like protein 4a OS=Arabidopsis thaliana GN=FRL4A PE=2 SV=1	--	--	--	--	--	--	--	--	--	--
c20450_g1	981	0	0	0	15	11	0.00296012	1.79e-05	10.2935	up	641855992	KDO74772.1	1186	3.4e-162	hypothetical protein CISIN_1g026270mg [Citrus sinensis]	568872312	XM_006489253.1	963	0	PREDICTED: Citrus sinensis stem-specific protein TSJT1-like (LOC102608957), mRNA	--	--	--	--	P24805	305	6.03e-32	Stem-specific protein TSJT1 OS=Nicotiana tabacum GN=TSJT1 PE=2 SV=1	PF13537	Glutamine amidotransferase domain	GO:0008152	metabolic process	--	--	--	--	--	--
c20596_g1	622	0	0	0	68	56	4.76e-22	5.89e-26	12.5722	up	567903226	XP_006444101.1	481	5.53e-58	hypothetical protein CICLE_v10022347mg [Citrus clementina]>gi|557546363|gb|ESR57341.1| hypothetical protein CICLE_v10022347mg [Citrus clementina]>gi|641849898|gb|KDO68772.1| hypothetical protein CISIN_1g029222mg [Citrus sinensis]	567903225	XM_006444038.1	476	0	Citrus clementina hypothetical protein (CICLE_v10022347mg) mRNA, complete cds	--	--	--	--	--	--	--	--	--	--	--	--	--	--	--	--	--	--
c2059_g1	859	0	0	0	27	34	2.82e-09	2.14e-12	10.8994	up	41203477	NP_957737.1	551	9.07e-66	NADH dehydrogenase subunit 1 [Emiliania huxleyi]>gi|33114163|gb|AAP94719.1| NADH dehydrogenase subunit 1 [Emiliania huxleyi]>gi|336286133|gb|AEI29470.1| NADH dehydrogenase subunit 1 (mitochondrion) [Emiliania huxleyi]	291059164	GU947663.1	859	0	Periplaneta americana mitochondrion, complete genome	K03878	ND1	NADH-ubiquinone oxidoreductase chain 1	http://www.genome.jp/dbget-bin/www_bget?ko:K03878	P33502	943	1.38e-125	NADH-ubiquinone oxidoreductase chain 1 OS=Anopheles quadrimaculatus GN=ND1 PE=3 SV=1	PF01528//PF00146	Herpesvirus glycoprotein M//NADH dehydrogenase	GO:0055114	oxidation-reduction process	--	--	GO:0016020	membrane	KOG4770	NADH dehydrogenase subunit 1
c20677_g1	635	0	0	0	8	13	0.0210691	0.000229057	10.0014	up	568854438	XP_006480833.1	919	2.66e-123	PREDICTED: expansin-A4-like [Citrus sinensis]>gi|641832111|gb|KDO51152.1| hypothetical protein CISIN_1g025025mg [Citrus sinensis]	568854437	XM_006480770.1	603	0	PREDICTED: Citrus sinensis expansin-A4-like (LOC102620571), mRNA	--	--	--	--	O80932	804	1.36e-106	Expansin-A3 OS=Arabidopsis thaliana GN=EXPA3 PE=2 SV=1	--	--	--	--	--	--	--	--	--	--
c20925_g1	933	0	0	0	14	11	0.00347367	2.22e-05	9.41996	up	567896942	XP_006440959.1	1025	2.8e-138	hypothetical protein CICLE_v10022179mg [Citrus clementina]>gi|557543221|gb|ESR54199.1| hypothetical protein CICLE_v10022179mg [Citrus clementina]>gi|641814112|gb|KDO37771.1| hypothetical protein CISIN_1g040373mg [Citrus sinensis]	567896941	XM_006440896.1	910	0	Citrus clementina hypothetical protein (CICLE_v10022179mg) mRNA, complete cds	--	--	--	--	--	--	--	--	--	--	--	--	--	--	--	--	--	--
[truncated: 111 more rows]

## Sheet: Additional file 2-2
Supplemental Data Set S2	The list of DEGs in compared TM verse FM stages
gene_id	Gene Length	TM_YYF1	TM_YYF2	FM_YYF1	FM_YYF2	PValue	FDR	log2(FM/TM)	Up/Down	NR GI	NR ID	NR Score	NR Evalue	NR Description	NT GI	NT ID	NT Score	NT Evalue	NT Description	KO ID	KO Name	KO Description	Http Link	Swissprot ID	Swissprot Score	Swissprot Evalue	Swissprot Description	PFAM ID	PFAM description	Gene Ontology Biological Pathway	BP Description	Gene Ontology Molecular Function	MF Description	Gene Ontology Cellular Component	CC Description	KOG ID	KOG Description
[truncated: 575 more rows]

## Sheet: Additional file2-3
Supplemental Data Set S3	The list of DEGs in compared VM verse FM stages
[truncated: 885 more rows]
